# Supplementary material for: N′-[(5-Methyl-2-fur­yl)methyl­ene]thio­phene-2-carbohydrazide
Source: Acta Crystallogr Sect E Struct Rep Online. 2010 Mar 27;66(Pt 4):o924. doi: 10.1107/S1600536810010810 (PMC2983835; doi:10.1107/S1600536810010810)
Supplement: Supplementary file 2 [file e-66-0o924-Isup2.hkl]

# 
# h,k,l, Fc-squared, Fo-squared, sigma(Fo-squared) and status flag 
# 
data_I
_shelx_title ' shelxl in P4(3)' 
_shelx_refln_list_code          4 
_shelx_F_calc_maximum      107.98 
_exptl_crystal_F_000       488.00 
_reflns_d_resolution_high  0.7702 
 
loop_ 
 _symmetry_equiv_pos_as_xyz 
 'x, y, z' 
 '-x, -y, z+1/2' 
 '-y, x, z+3/4' 
 'y, -x, z+1/4' 
 
_cell_length_a     8.8037 
_cell_length_b     8.8037 
_cell_length_c    14.6702 
_cell_angle_alpha  90.000 
_cell_angle_beta   90.000 
_cell_angle_gamma  90.000 
 
_shelx_F_squared_multiplier     1.000 
 
loop_ 
 _refln_index_h 
 _refln_index_k 
 _refln_index_l 
 _refln_F_squared_calc 
 _refln_F_squared_meas 
 _refln_F_squared_sigma 
 _refln_observed_status 
   0   1 -18        5.83        4.68      1.36 o 
   1   1 -18       28.49       25.14      2.29 o 
  -1   2 -18        7.38        5.88      1.88 o 
   0   2 -18        1.88        2.04      2.46 o 
   1   2 -18        7.54       10.07      2.30 o 
   2   2 -18       30.64       34.27      3.02 o 
  -2   3 -18        3.76        3.69      2.02 o 
  -1   3 -18        7.99       10.33      2.90 o 
   0   3 -18        0.97       -0.39      2.32 o 
   1   3 -18       14.15       17.41      3.51 o 
   2   3 -18       33.53       33.67      3.04 o 
   0   1 -17       45.61       48.35      3.53 o 
   1   1 -17        9.96        9.90      1.82 o 
  -1   2 -17        5.64        6.17      1.67 o 
   0   2 -17        6.32        7.75      2.05 o 
   1   2 -17        4.22        6.60      1.47 o 
   2   2 -17       36.63       35.38      3.20 o 
  -2   3 -17        5.11        3.12      1.64 o 
  -1   3 -17       21.81       19.66      3.17 o 
   0   3 -17       43.66       48.36      4.58 o 
   1   3 -17       11.67       10.85      1.97 o 
   2   3 -17        0.55        0.63      1.73 o 
   3   3 -17       24.38       21.04      3.46 o 
  -3   4 -17       21.26       20.81      2.86 o 
  -2   4 -17        2.82        2.31      2.26 o 
  -1   4 -17        2.87        2.27      2.84 o 
   0   4 -17        2.00        2.19      2.20 o 
   1   4 -17       63.02       61.84      4.56 o 
   2   4 -17       19.62       19.27      3.02 o 
   3   4 -17        2.72        0.79      1.49 o 
  -1   5 -17        7.68        6.19      2.99 o 
   0   5 -17        2.16        2.50      2.69 o 
   1   5 -17       11.12       11.02      3.70 o 
   0   0 -16      278.50      269.56      9.83 o 
   0   1 -16       51.72       59.09      3.18 o 
   1   1 -16       25.68       27.98      1.89 o 
  -1   2 -16        2.57        1.34      1.53 o 
   0   2 -16        9.22        8.30      1.61 o 
   1   2 -16       21.10       22.55      2.52 o 
   2   2 -16        4.25        3.46      1.30 o 
  -2   3 -16        5.50        6.97      2.09 o 
  -1   3 -16       75.85       81.52      5.17 o 
   0   3 -16       37.30       35.12      2.31 o 
   1   3 -16        3.61        2.77      1.29 o 
   2   3 -16       28.39       26.27      2.75 o 
   3   3 -16       25.78       23.99      2.89 o 
  -3   4 -16        3.32        2.06      1.81 o 
  -2   4 -16        3.91        6.37      2.46 o 
  -1   4 -16        3.17        4.55      2.22 o 
   0   4 -16       41.76       47.80      4.40 o 
   1   4 -16        2.57        0.12      2.06 o 
   2   4 -16       25.02       21.94      2.15 o 
   3   4 -16       12.53       11.93      2.14 o 
   4   4 -16        0.42        0.99      1.54 o 
  -3   5 -16       13.55       16.60      2.93 o 
  -2   5 -16       22.65       24.60      3.27 o 
  -1   5 -16       17.94       14.98      3.32 o 
   0   5 -16       18.45       19.53      3.79 o 
   1   5 -16       17.32       11.26      3.51 o 
   2   5 -16       13.80        7.84      3.45 o 
   3   5 -16       24.83       24.09      5.27 o 
  -1   6 -16        1.80        2.33      2.57 o 
   0   6 -16       34.55       33.91      4.96 o 
   1   6 -16       20.40       11.86      4.70 o 
   0   1 -15      135.06      149.53      5.23 o 
   1   1 -15      107.37      108.20      4.00 o 
  -1   2 -15       77.29       74.37      3.34 o 
   0   2 -15       49.78       49.84      2.85 o 
   1   2 -15       12.01       10.97      2.12 o 
   2   2 -15       62.98       59.03      2.58 o 
  -2   3 -15       15.18       15.80      2.41 o 
  -1   3 -15       16.22       14.08      1.44 o 
   0   3 -15       69.08       70.69      2.88 o 
   1   3 -15        0.28        0.83      1.21 o 
   2   3 -15       10.86        8.38      1.22 o 
   3   3 -15       59.76       63.22      3.46 o 
  -3   4 -15        5.69        2.83      1.73 o 
  -2   4 -15       34.42       40.59      4.20 o 
  -1   4 -15        3.98        5.07      2.24 o 
   0   4 -15        3.46        2.13      1.97 o 
   1   4 -15       33.68       30.60      2.08 o 
   2   4 -15        6.97        6.81      1.65 o 
   3   4 -15       59.03       58.29      3.34 o 
   4   4 -15       37.45       38.69      2.70 o 
  -4   5 -15        7.13        5.85      1.78 o 
  -3   5 -15        2.37        0.34      2.40 o 
  -2   5 -15        1.75        3.76      2.32 o 
  -1   5 -15        7.99        8.78      2.84 o 
   0   5 -15        9.22       10.13      3.04 o 
   1   5 -15       13.03       17.63      3.62 o 
   2   5 -15      130.10      133.45     10.03 o 
   3   5 -15       14.16       11.45      4.23 o 
   4   5 -15       14.81       14.44      4.53 o 
  -3   6 -15        5.32        9.82      2.59 o 
  -2   6 -15        0.90        4.31      2.36 o 
  -1   6 -15        9.28       10.53      3.07 o 
   0   6 -15        4.85        5.14      2.79 o 
   1   6 -15       20.22       15.01      6.45 o 
   2   6 -15        7.74        8.46      4.01 o 
   3   6 -15        7.36        8.98      3.79 o 
   0   7 -15        6.53        3.71      2.14 o 
   0   1 -14        2.20        0.52      1.41 o 
   1   1 -14       29.86       29.98      2.82 o 
  -1   2 -14       35.55       37.04      2.28 o 
   0   2 -14       81.43       83.50      3.42 o 
   1   2 -14      114.21      113.43      4.22 o 
   2   2 -14      145.49      141.27      3.90 o 
  -2   3 -14       74.10       72.60      3.72 o 
  -1   3 -14       10.98       13.98      2.62 o 
   0   3 -14       96.78      100.44      3.63 o 
   1   3 -14       48.32       47.83      2.77 o 
   2   3 -14       58.74       58.94      3.26 o 
   3   3 -14      131.49      129.54      5.69 o 
  -3   4 -14        6.66        6.80      2.10 o 
  -2   4 -14       53.92       52.31      4.19 o 
  -1   4 -14       17.94       15.88      3.26 o 
   0   4 -14        1.70        0.91      1.25 o 
   1   4 -14      125.91      124.46      3.65 o 
   2   4 -14       66.23       72.39      3.06 o 
   3   4 -14       13.20       14.37      2.18 o 
   4   4 -14       10.34       10.31      1.76 o 
  -4   5 -14       33.20       28.76      3.67 o 
  -3   5 -14        0.02       -1.28      2.09 o 
  -2   5 -14       18.02       13.86      2.70 o 
  -1   5 -14        7.93        8.11      2.56 o 
   0   5 -14        1.44        1.75      2.40 o 
   1   5 -14       12.98       12.97      3.22 o 
   2   5 -14        1.79        1.28      2.22 o 
   3   5 -14       51.00       49.04      8.06 o 
   4   5 -14       29.95       28.57      4.97 o 
   5   5 -14       11.80       11.95      4.34 o 
  -4   6 -14       15.83       11.27      2.99 o 
  -3   6 -14       30.46       37.68      4.59 o 
  -2   6 -14       20.08       13.83      4.00 o 
  -1   6 -14        4.49        2.29      2.41 o 
   0   6 -14       22.38       28.15      4.02 o 
   1   6 -14       11.35        6.92      2.62 o 
   2   6 -14       22.32       16.77      4.27 o 
   3   6 -14        6.13        2.78      4.35 o 
   4   6 -14        8.26        4.13      4.26 o 
  -3   7 -14        6.75        5.86      2.41 o 
  -2   7 -14        4.01        0.62      2.14 o 
  -1   7 -14        3.12        3.74      1.75 o 
   0   7 -14       31.96       34.32      3.07 o 
   1   7 -14       23.15       34.23      7.47 o 
   2   7 -14       11.57        7.48      3.67 o 
   3   7 -14        0.67        1.05      3.46 o 
   0   1 -13      117.08      123.37      5.32 o 
   1   1 -13      111.54      104.72      5.68 o 
  -1   2 -13        8.63       10.24      1.56 o 
   0   2 -13       20.99       20.99      2.19 o 
   1   2 -13      147.06      159.00      4.19 o 
   2   2 -13      383.05      373.66      7.30 o 
  -2   3 -13       53.81       55.41      3.22 o 
  -1   3 -13      271.93      260.27      5.26 o 
   0   3 -13        5.85        4.94      1.33 o 
   1   3 -13       61.41       60.52      3.17 o 
   2   3 -13      104.89      105.43      3.59 o 
   3   3 -13       34.76       32.90      3.09 o 
  -3   4 -13      121.06      116.14      4.85 o 
  -2   4 -13       98.93       97.43      5.57 o 
  -1   4 -13      118.40      121.94      5.48 o 
   0   4 -13       19.64       20.26      1.66 o 
   1   4 -13       74.88       78.61      2.87 o 
   2   4 -13        1.28        2.37      1.32 o 
   3   4 -13       73.06       73.50      3.07 o 
   4   4 -13       14.72       16.13      2.34 o 
  -4   5 -13       29.69       32.93      3.57 o 
  -3   5 -13       19.04       17.48      2.79 o 
  -2   5 -13        2.41        1.64      2.04 o 
  -1   5 -13        0.52       -0.87      1.98 o 
   0   5 -13       13.70       16.54      2.97 o 
   1   5 -13       10.49       12.86      3.03 o 
   2   5 -13       59.68       53.38      6.39 o 
   3   5 -13        0.33       -0.03      3.01 o 
   4   5 -13        0.10       -0.28      3.18 o 
   5   5 -13        5.21        2.81      3.65 o 
  -5   6 -13        1.67        2.67      3.23 o 
  -4   6 -13       20.24       19.70      4.39 o 
  -3   6 -13       12.02       15.55      3.30 o 
  -2   6 -13       56.57       56.13      3.83 o 
  -1   6 -13       30.51       31.10      3.43 o 
   0   6 -13        5.98        7.76      2.73 o 
   1   6 -13       83.20       88.85      3.79 o 
   2   6 -13       20.81       18.70      4.43 o 
   3   6 -13       30.96       24.81      5.06 o 
   4   6 -13        1.55       -1.11      3.44 o 
   5   6 -13        0.02        2.45      3.28 o 
  -4   7 -13        1.56        1.33      2.77 o 
  -3   7 -13       22.09       16.67      2.80 o 
  -2   7 -13        7.04        7.08      2.98 o 
  -1   7 -13       32.44       38.49      3.73 o 
   0   7 -13       20.23       16.88      2.47 o 
   1   7 -13        1.81        2.28      2.48 o 
   2   7 -13       67.89       80.69      7.06 o 
   3   7 -13       31.47       23.28      5.32 o 
   4   7 -13        9.26       13.00      4.26 o 
  -2   8 -13        2.70        1.62      1.83 o 
  -1   8 -13       12.21       11.62      2.96 o 
   0   8 -13        1.27        1.37      1.36 o 
   1   8 -13        3.06        5.20      3.38 o 
   2   8 -13        8.71       11.34      3.98 o 
   0   0 -12        7.58       15.35      6.28 o 
   0   1 -12      204.67      208.50      5.90 o 
   1   1 -12      400.24      390.87      9.26 o 
  -1   2 -12       67.55       71.77      2.66 o 
   0   2 -12        2.36        0.13      1.06 o 
   1   2 -12       28.16       23.59      2.10 o 
   2   2 -12      131.43      127.80      3.12 o 
  -2   3 -12       25.34       29.92      2.42 o 
  -1   3 -12       90.05       90.08      2.70 o 
   0   3 -12      102.12      107.52      5.27 o 
   1   3 -12       40.29       35.99      2.07 o 
   2   3 -12       97.75       86.93      3.31 o 
   3   3 -12       68.92       77.84      3.68 o 
  -3   4 -12       17.25       17.04      2.32 o 
  -2   4 -12      153.55      152.80      6.27 o 
  -1   4 -12      127.28      130.61      5.92 o 
   0   4 -12      229.19      224.80      7.95 o 
   1   4 -12       44.13       42.93      2.34 o 
   2   4 -12       35.30       34.82      1.87 o 
   3   4 -12       40.58       37.76      2.27 o 
   4   4 -12       18.54       14.14      2.14 o 
  -4   5 -12       22.97       13.77      4.36 o 
  -3   5 -12        2.13        3.93      2.05 o 
  -2   5 -12      106.94      110.37      5.07 o 
  -1   5 -12       60.86       66.65      4.45 o 
   0   5 -12      170.99      165.44      7.08 o 
   1   5 -12       27.51       25.87      3.80 o 
   2   5 -12       41.81       47.76      2.61 o 
   3   5 -12       41.77       45.12      5.17 o 
   4   5 -12       20.28       23.00      4.31 o 
   5   5 -12        9.28       14.58      4.28 o 
  -5   6 -12        7.17        8.02      2.85 o 
  -4   6 -12       16.47       11.44      3.00 o 
  -3   6 -12       18.79       22.38      5.43 o 
  -2   6 -12       24.54       25.06      3.59 o 
  -1   6 -12       14.97       16.43      2.93 o 
   0   6 -12       26.01       27.16      3.29 o 
   1   6 -12        6.34        5.05      1.53 o 
   2   6 -12       13.87       12.78      1.66 o 
   3   6 -12       66.05       65.79      7.34 o 
   4   6 -12       40.98       42.77      8.11 o 
   5   6 -12       35.11       35.12      5.39 o 
   6   6 -12        1.26        2.04      3.67 o 
  -5   7 -12        2.09       -0.84      2.51 o 
  -4   7 -12        5.24        4.31      3.17 o 
  -3   7 -12       17.57       13.20      2.43 o 
  -2   7 -12       23.14       18.16      3.11 o 
  -1   7 -12       20.54       17.52      2.27 o 
   0   7 -12        1.54        0.79      1.43 o 
   1   7 -12        7.58        6.54      2.05 o 
   2   7 -12       18.27       20.64      4.08 o 
   3   7 -12       27.32       38.42      8.75 o 
   4   7 -12        8.71        6.95      3.82 o 
   5   7 -12        6.31        7.58      4.10 o 
  -3   8 -12        3.76        2.69      2.09 o 
  -2   8 -12       21.23       27.52      3.25 o 
  -1   8 -12        5.55        5.53      1.98 o 
   0   8 -12        8.54        8.60      3.37 o 
   1   8 -12        0.94        0.65      1.92 o 
   2   8 -12       21.99       24.57      5.39 o 
   3   8 -12        5.31        6.55      4.52 o 
   0   1 -11       85.17       92.72      2.86 o 
   1   1 -11      129.95      130.44      4.50 o 
  -1   2 -11       55.40       52.28      2.16 o 
   0   2 -11       52.73       48.23      1.97 o 
   1   2 -11      116.71      106.82      3.50 o 
   2   2 -11       55.59       61.52      3.14 o 
  -2   3 -11      196.26      183.54      5.03 o 
  -1   3 -11      244.64      257.14      4.61 o 
   0   3 -11      181.49      172.77      3.97 o 
   1   3 -11       93.07       91.91      3.11 o 
   2   3 -11        7.69       10.62      1.59 o 
   3   3 -11      191.67      190.82      5.89 o 
  -3   4 -11       13.10       13.35      2.41 o 
  -2   4 -11       72.33       76.87      4.04 o 
  -1   4 -11      118.49      115.28      5.04 o 
   0   4 -11      174.66      177.41      6.66 o 
   1   4 -11      177.73      167.23      4.59 o 
   2   4 -11       48.93       48.46      2.59 o 
   3   4 -11       31.51       32.50      2.48 o 
   4   4 -11      129.26      123.45      5.48 o 
  -4   5 -11      100.22       99.05      6.48 o 
  -3   5 -11       26.02       21.86      3.27 o 
  -2   5 -11       89.49       96.00      4.49 o 
  -1   5 -11        9.16       11.66      2.37 o 
   0   5 -11      262.59      259.44      8.43 o 
   1   5 -11       98.82       95.13      3.66 o 
   2   5 -11       51.91       50.24      3.38 o 
   3   5 -11       68.44       77.57      6.13 o 
   4   5 -11        5.21        6.39      3.43 o 
   5   5 -11        2.13        1.21      3.47 o 
  -5   6 -11       34.70       46.09      4.86 o 
  -4   6 -11        6.17        4.12      2.57 o 
  -3   6 -11       16.73       13.13      3.17 o 
  -2   6 -11       37.17       42.98      3.29 o 
  -1   6 -11       11.08        7.12      3.69 o 
   0   6 -11       50.24       48.89      3.97 o 
   1   6 -11      108.44      117.91      3.91 o 
   2   6 -11       62.68       60.22      2.74 o 
   3   6 -11       18.28       19.17      4.39 o 
   4   6 -11       83.23       87.24      8.68 o 
   5   6 -11        5.21        3.19      3.32 o 
   6   6 -11       12.94       18.51      4.05 o 
  -6   7 -11       15.87       18.22      4.78 o 
  -5   7 -11        9.40        4.69      3.26 o 
  -4   7 -11        9.19        9.77      3.31 o 
  -3   7 -11       18.77       21.46      2.44 o 
  -2   7 -11       34.81       38.55      2.95 o 
  -1   7 -11       37.18       37.33      2.85 o 
   0   7 -11       80.42       78.51      9.10 o 
   1   7 -11       20.49       18.13      2.29 o 
   2   7 -11        4.32        2.46      1.62 o 
   3   7 -11        1.48        3.34      2.96 o 
   4   7 -11       10.14        9.82      3.90 o 
   5   7 -11       25.78       23.76      5.16 o 
   6   7 -11       18.71       27.50      5.83 o 
  -4   8 -11       11.74        6.00      3.12 o 
  -3   8 -11        1.00        1.14      1.85 o 
  -2   8 -11       50.74       67.39      4.53 o 
  -1   8 -11        8.01        6.78      1.98 o 
   0   8 -11       35.46       28.46      2.31 o 
   1   8 -11        1.29        0.56      1.33 o 
   2   8 -11       19.14       15.24      2.88 o 
   3   8 -11       50.05       57.70     10.87 o 
   4   8 -11        2.55        3.78      3.44 o 
  -2   9 -11        9.21        8.34      2.95 o 
  -1   9 -11       11.62        9.91      2.73 o 
   0   9 -11        3.68        6.80      2.75 o 
   1   9 -11       19.72       16.13      2.29 o 
   2   9 -11       10.01       14.74      5.47 o 
   0   1 -10      167.61      171.86      5.93 o 
   1   1 -10       39.75       46.57      2.68 o 
  -1   2 -10       54.70       60.66      2.02 o 
   0   2 -10      229.21      237.41      4.74 o 
   1   2 -10      349.53      357.26      7.81 o 
   2   2 -10      218.87      212.22      5.13 o 
  -2   3 -10      470.25      456.08     10.65 o 
  -1   3 -10       12.71       11.15      0.88 o 
   0   3 -10       66.90       69.72      2.62 o 
   1   3 -10      246.91      248.92      5.07 o 
   2   3 -10      327.38      326.32      7.16 o 
   3   3 -10      139.32      122.90      4.38 o 
  -3   4 -10      146.38      146.94      5.27 o 
  -2   4 -10      111.49      117.21      4.45 o 
  -1   4 -10      271.35      276.25      7.76 o 
   0   4 -10      174.55      172.69      6.09 o 
   1   4 -10      632.31      601.48     15.52 o 
   2   4 -10       87.48       83.06      2.33 o 
   3   4 -10       26.72       27.47      2.48 o 
   4   4 -10        7.37        4.39      2.28 o 
  -4   5 -10       48.61       48.08      3.87 o 
  -3   5 -10      125.89      125.61      5.78 o 
  -2   5 -10       16.00       11.28      3.09 o 
  -1   5 -10      104.25      114.34      4.67 o 
   0   5 -10       26.59       21.97      2.88 o 
   1   5 -10        5.94        4.02      1.34 o 
   2   5 -10       31.36       35.83      1.97 o 
   3   5 -10       19.79       23.85      4.20 o 
   4   5 -10        0.35        0.04      2.67 o 
   5   5 -10        3.13        3.78      3.15 o 
  -5   6 -10       50.85       59.57      4.94 o 
  -4   6 -10       11.85       12.84      3.29 o 
  -3   6 -10       59.70       62.63      3.21 o 
  -2   6 -10       22.27       26.75      2.68 o 
  -1   6 -10       11.46       10.47      3.06 o 
   0   6 -10      180.98      181.60      6.29 o 
   1   6 -10       46.73       47.36      3.64 o 
   2   6 -10       44.85       48.43      3.93 o 
   3   6 -10       20.78       18.90      1.55 o 
   4   6 -10       87.07       88.48      6.74 o 
   5   6 -10       18.53       16.14      3.95 o 
   6   6 -10        2.78        1.36      3.03 o 
  -6   7 -10        0.08        3.38      3.29 o 
  -5   7 -10       58.43       69.76      8.13 o 
  -4   7 -10       67.95       81.02      5.65 o 
  -3   7 -10       14.64       15.13      3.37 o 
  -2   7 -10       21.13       23.64      2.23 o 
  -1   7 -10       58.91       63.75      2.78 o 
   0   7 -10        2.16        1.91      1.39 o 
   1   7 -10        8.99        8.35      1.86 o 
   2   7 -10       56.48       57.56      6.34 o 
   3   7 -10        1.91        2.80      3.26 o 
   4   7 -10        6.43        6.38      3.42 o 
   5   7 -10        0.55        0.76      3.21 o 
   6   7 -10        0.59       -1.38      3.14 o 
  -5   8 -10        1.29        1.31      2.10 o 
  -4   8 -10        3.21        6.93      5.09 o 
  -3   8 -10       18.68       16.57      2.67 o 
  -2   8 -10        7.08        7.05      2.85 o 
  -1   8 -10       10.76        9.98      2.06 o 
   0   8 -10       26.27       32.85      4.44 o 
   1   8 -10       65.02       70.64      4.19 o 
   2   8 -10        4.25        6.30      1.97 o 
   3   8 -10       14.29       13.39      3.86 o 
   4   8 -10       10.54        9.56      3.86 o 
   5   8 -10        4.87        2.83      3.50 o 
  -3   9 -10        2.36        2.16      2.58 o 
  -2   9 -10        1.58        1.98      2.92 o 
  -1   9 -10        2.75        3.30      2.72 o 
   0   9 -10        5.49        8.50      3.00 o 
   1   9 -10       71.50       74.20      6.02 o 
   2   9 -10        2.82        3.63      2.11 o 
   3   9 -10        8.76        9.51      3.99 o 
   0   1  -9      163.28      169.35      5.73 o 
   1   1  -9       82.02       79.40      3.23 o 
  -1   2  -9      135.42      144.22      2.89 o 
   0   2  -9     1035.57     1028.61     17.05 o 
   1   2  -9      129.45      119.52      3.57 o 
   2   2  -9      279.33      270.86      6.43 o 
  -2   3  -9       24.68       23.50      2.04 o 
  -1   3  -9      483.89      490.35      7.12 o 
   0   3  -9      206.74      204.24      3.91 o 
   1   3  -9      109.52      102.89      2.55 o 
   2   3  -9       89.33       90.11      8.04 o 
   3   3  -9       37.96       37.17      2.87 o 
  -3   4  -9      248.91      253.85      8.65 o 
  -2   4  -9      183.68      183.53      5.12 o 
  -1   4  -9       60.10       57.72      3.38 o 
   0   4  -9      210.13      205.75      6.19 o 
   1   4  -9      106.58      110.20      4.66 o 
   2   4  -9      230.82      241.55      4.31 o 
   3   4  -9        2.92        1.80      1.45 o 
   4   4  -9      231.54      226.61      8.05 o 
  -4   5  -9       77.99       75.31      4.63 o 
  -3   5  -9      151.16      157.65      4.97 o 
  -2   5  -9       82.90       78.99      4.78 o 
  -1   5  -9      247.21      242.49      8.35 o 
   0   5  -9      326.12      349.94      9.95 o 
   1   5  -9      284.05      320.75     19.40 o 
   2   5  -9      198.18      204.30      5.20 o 
   3   5  -9       49.25       64.25     13.53 o 
   4   5  -9        6.39        8.29      3.52 o 
   5   5  -9       55.94       67.25     11.80 o 
  -5   6  -9       33.79       27.36      4.89 o 
  -4   6  -9       90.67       96.55      5.97 o 
  -3   6  -9       70.20       63.98      2.97 o 
  -2   6  -9       30.99       38.89      4.82 o 
  -1   6  -9      119.57      118.63      5.15 o 
   0   6  -9      151.74      149.84      4.07 o 
   1   6  -9       21.12       18.85      2.18 o 
   2   6  -9       43.04       44.76      2.64 o 
   3   6  -9       43.21       39.96      2.03 o 
   4   6  -9       10.55        9.40      3.88 o 
   5   6  -9        5.48        4.54      3.11 o 
   6   6  -9       21.37       25.92      5.13 o 
  -6   7  -9       10.33       13.22      3.84 o 
  -5   7  -9       14.14        0.14      7.49 o 
  -4   7  -9       78.82       78.09      7.71 o 
  -3   7  -9       21.25       22.27      4.14 o 
  -2   7  -9        5.16        5.25      1.52 o 
  -1   7  -9       49.49       49.66      2.92 o 
   0   7  -9        1.64        2.76      1.79 o 
   1   7  -9       30.32       26.41      1.94 o 
   2   7  -9       46.04       46.38      2.89 o 
   3   7  -9       43.59       51.92      2.72 o 
   4   7  -9       10.87        7.52      3.87 o 
   5   7  -9       65.90       76.35      9.20 o 
   6   7  -9       15.38       13.37      4.91 o 
   7   7  -9        3.39        4.95      3.39 o 
  -6   8  -9        0.66       -0.03      2.99 o 
  -5   8  -9       11.94        4.51      3.30 o 
  -4   8  -9       15.92        8.78      5.29 o 
  -3   8  -9       19.97       23.31      2.55 o 
  -2   8  -9       11.46        9.82      1.72 o 
  -1   8  -9       15.93       14.00      2.29 o 
   0   8  -9       16.23       17.30      2.53 o 
   1   8  -9       18.61       22.72      4.95 o 
   2   8  -9       17.63       14.49      2.99 o 
   3   8  -9        1.86        4.73      3.72 o 
   4   8  -9       43.07       51.07      7.91 o 
   5   8  -9       22.96       25.53      5.49 o 
   6   8  -9        4.00       11.79      3.46 o 
  -4   9  -9        9.21        9.09      5.58 o 
  -3   9  -9        1.98        1.83      2.48 o 
  -2   9  -9        0.67       -0.42      2.23 o 
  -1   9  -9        4.99        4.18      2.73 o 
   0   9  -9       18.41       18.67      4.33 o 
   1   9  -9        6.57        5.13      1.94 o 
   2   9  -9       23.19       21.14      3.23 o 
   3   9  -9        9.71       19.14      8.47 o 
   4   9  -9        1.33        4.67      4.63 o 
  -1  10  -9        2.50        1.10      2.51 o 
   0  10  -9        7.05        7.44      2.70 o 
   1  10  -9       37.82       39.40      5.63 o 
   0   0  -8       10.60       16.65      4.62 o 
   0   1  -8     1319.27     1301.03     28.59 o 
   1   1  -8      203.46      220.61      5.10 o 
  -1   2  -8       97.29      112.62      2.30 o 
   0   2  -8      216.16      218.15      4.02 o 
   1   2  -8      223.69      221.47      4.48 o 
   2   2  -8       66.54       75.98      2.70 o 
  -2   3  -8      286.69      311.22      7.19 o 
  -1   3  -8      105.12      103.61      4.13 o 
   0   3  -8      172.66      171.85      2.96 o 
   1   3  -8        5.67        4.61      1.03 o 
   2   3  -8        2.77        3.24      1.03 o 
   3   3  -8      104.41      104.32      3.31 o 
  -3   4  -8       29.28       33.76      3.08 o 
  -2   4  -8      136.62      139.60      4.98 o 
  -1   4  -8      153.89      139.83      4.96 o 
   0   4  -8       67.67       72.93      3.70 o 
   1   4  -8       77.95       71.74      4.13 o 
   2   4  -8       84.00       83.30      2.35 o 
   3   4  -8        2.48        2.50      1.35 o 
   4   4  -8       76.03       73.36      4.19 o 
  -4   5  -8       69.72       68.39      4.83 o 
  -3   5  -8      142.98      146.51      4.47 o 
  -2   5  -8      309.62      296.78      7.96 o 
  -1   5  -8      369.18      358.47     11.28 o 
   0   5  -8      576.73      543.76     15.33 o 
   1   5  -8      212.70      212.33      5.59 o 
   2   5  -8      140.73      141.48      3.95 o 
   3   5  -8       18.48       19.96      2.04 o 
   4   5  -8      137.50      165.38      8.19 o 
   5   5  -8       49.86       49.34      5.01 o 
  -5   6  -8      126.47      101.29     16.32 o 
  -4   6  -8       92.55       96.96      8.60 o 
  -3   6  -8       58.70       64.91      6.44 o 
  -2   6  -8       99.18      103.89      4.19 o 
  -1   6  -8       16.88       16.71      1.80 o 
   0   6  -8       33.83       31.55      2.45 o 
   1   6  -8       57.68       67.10     10.49 o 
   2   6  -8      229.08      234.11      6.58 o 
   3   6  -8      227.63      211.43      5.95 o 
   4   6  -8       49.76       54.16      5.17 o 
   5   6  -8       56.23       62.54      8.47 o 
   6   6  -8       13.55       12.47      3.25 o 
  -6   7  -8        7.04        6.53      3.10 o 
  -5   7  -8        8.47        7.50      5.86 o 
  -4   7  -8       10.88       12.32      3.90 o 
  -3   7  -8        4.03        3.77      3.96 o 
  -2   7  -8       34.16       35.32      2.14 o 
  -1   7  -8       25.35       24.48      2.47 o 
   0   7  -8       58.41       62.00      3.21 o 
   1   7  -8       34.52       33.58      5.35 o 
   2   7  -8       13.20       11.70      2.09 o 
   3   7  -8       68.92       91.31      7.94 o 
   4   7  -8       12.93       15.82      3.83 o 
   5   7  -8        6.77        8.86      5.18 o 
   6   7  -8        8.73       10.58      3.00 o 
   7   7  -8        2.34        5.06      9.62 o 
  -6   8  -8       10.41       14.36      3.90 o 
  -5   8  -8        9.17       10.73      6.96 o 
  -4   8  -8       40.10       40.15      3.38 o 
  -3   8  -8       29.10       27.35     11.25 o 
  -2   8  -8       10.04        6.53      2.03 o 
  -1   8  -8       65.78       67.30      5.18 o 
   0   8  -8       48.35       53.29      3.74 o 
   1   8  -8       12.88        9.56      3.31 o 
   2   8  -8       27.78       23.28      2.97 o 
   3   8  -8        2.85        2.24      1.49 o 
   4   8  -8        1.38       -1.46      2.61 o 
   5   8  -8        9.79        9.51      3.67 o 
   6   8  -8        2.85        3.58      3.49 o 
  -5   9  -8        3.06        0.49      5.19 o 
  -4   9  -8        0.84        4.38      6.75 o 
  -3   9  -8       11.10       15.08      4.35 o 
  -2   9  -8       16.77       18.85      3.38 o 
  -1   9  -8       17.48       24.28      2.99 o 
   0   9  -8       44.17       45.99      4.07 o 
   1   9  -8       21.53       20.41      2.46 o 
   2   9  -8       14.41       11.62      2.72 o 
   3   9  -8        2.63        2.14      1.68 o 
   4   9  -8        6.55        3.25      5.25 o 
   5   9  -8       10.59       11.59      4.02 o 
  -2  10  -8        1.41       -1.29      2.56 o 
  -1  10  -8       11.53        9.38      3.13 o 
   0  10  -8        0.26        3.21      2.14 o 
   1  10  -8        4.11        7.82      3.06 o 
   2  10  -8       20.03       32.92     18.23 o 
   0   1  -7      125.56      135.27      4.52 o 
   1   1  -7     1074.24     1113.68     19.93 o 
  -1   2  -7      212.18      210.59      3.50 o 
   0   2  -7      325.60      365.78      5.73 o 
   1   2  -7      188.68      184.47      5.04 o 
   2   2  -7      101.68      102.27      3.08 o 
  -2   3  -7      586.49      610.92     42.20 o 
  -1   3  -7      369.39      393.79      8.30 o 
   0   3  -7      605.55      609.07      9.83 o 
   1   3  -7       22.06       25.29      1.29 o 
   2   3  -7       54.09       52.63      1.98 o 
   3   3  -7       86.64       91.35      4.17 o 
  -3   4  -7      107.51      111.53      3.28 o 
  -2   4  -7      258.93      258.04      7.21 o 
  -1   4  -7      205.86      198.17      6.03 o 
   0   4  -7      348.40      332.05      9.02 o 
   1   4  -7       69.47       71.11      2.16 o 
   2   4  -7      213.18      222.26      4.77 o 
   3   4  -7      243.66      241.69      7.66 o 
   4   4  -7      328.97      301.88     16.39 o 
  -4   5  -7      360.03      335.37     14.73 o 
  -3   5  -7      293.56      299.82      9.04 o 
  -2   5  -7      100.35      104.14      3.83 o 
  -1   5  -7        7.89        9.95      1.73 o 
   0   5  -7      340.62      337.21      7.02 o 
   1   5  -7      387.62      331.32     18.02 o 
   2   5  -7        8.39       16.23      3.41 o 
   3   5  -7      118.40      114.20      3.32 o 
   4   5  -7       40.92       40.18      4.24 o 
   5   5  -7        4.68        6.95      2.24 o 
  -5   6  -7        0.58        1.05      1.90 o 
  -4   6  -7        9.86        6.02      3.75 o 
  -3   6  -7       40.43       44.09      3.61 o 
  -2   6  -7      131.01      129.82      4.23 o 
  -1   6  -7       85.81       90.40      3.15 o 
   0   6  -7      148.63      150.75      4.35 o 
   1   6  -7      313.35      317.13     13.35 o 
   2   6  -7      270.02      258.57      7.00 o 
   3   6  -7      127.63      121.60      7.52 o 
   4   6  -7       14.22       13.98      3.55 o 
   5   6  -7       18.65       17.35      3.61 o 
   6   6  -7       41.04       42.65      7.21 o 
  -6   7  -7       15.72       16.18      3.19 o 
  -5   7  -7       18.38       14.13      3.79 o 
  -4   7  -7      108.82      102.61      5.50 o 
  -3   7  -7       42.30       39.64      3.09 o 
  -2   7  -7       19.65       22.15      1.55 o 
  -1   7  -7      111.30      109.68      3.90 o 
   0   7  -7        1.77        1.66      1.47 o 
   1   7  -7       13.59       10.97      2.43 o 
   2   7  -7        0.31        1.00      1.43 o 
   3   7  -7        4.30        4.05      1.50 o 
   4   7  -7       11.83        7.95      3.64 o 
   5   7  -7       75.39       75.65      5.71 o 
   6   7  -7        7.01        5.80      3.18 o 
   7   7  -7        5.51        3.10      2.40 o 
  -7   8  -7        2.30        1.47      4.08 o 
  -6   8  -7       13.91       11.67      3.91 o 
  -5   8  -7        2.79        4.02      3.91 o 
  -4   8  -7       24.66       19.99      2.94 o 
  -3   8  -7        1.40        5.03      3.69 o 
  -2   8  -7       43.16       45.80      4.77 o 
  -1   8  -7      146.93      141.79      7.78 o 
   0   8  -7      118.54      121.68      4.53 o 
   1   8  -7       26.69       31.99      3.18 o 
   2   8  -7       61.33       64.20      6.56 o 
   3   8  -7       17.39       20.52      2.38 o 
   4   8  -7       30.45       29.61      4.93 o 
   5   8  -7        2.57        6.00      3.21 o 
   6   8  -7       22.41       19.46      3.69 o 
   7   8  -7        1.00       -1.17      3.93 o 
  -5   9  -7       21.55       20.69      9.04 o 
  -4   9  -7        0.79        1.83      5.72 o 
  -3   9  -7       12.79       14.26      5.71 o 
  -2   9  -7        6.02        9.09      2.83 o 
  -1   9  -7       17.71       22.63      3.23 o 
   0   9  -7        8.25        8.02      1.81 o 
   1   9  -7       29.40       29.96      2.77 o 
   2   9  -7       56.71       60.15      7.34 o 
   3   9  -7       18.12       16.26      4.27 o 
   4   9  -7       14.02       15.13      4.93 o 
   5   9  -7        7.34       13.84      4.32 o 
  -3  10  -7        2.27        2.20      4.51 o 
  -2  10  -7        0.93        0.80      2.69 o 
  -1  10  -7       32.43       38.82      5.11 o 
   0  10  -7       15.26        8.91      3.15 o 
   1  10  -7       17.30       19.69      3.03 o 
   2  10  -7       10.81        5.63      4.71 o 
   3  10  -7       38.49       33.11      5.90 o 
   0   1  -6      117.89      121.19      4.00 o 
   1   1  -6       21.24       27.55      1.93 o 
  -1   2  -6      540.15      547.38      8.99 o 
   0   2  -6      238.22      269.52      4.15 o 
   1   2  -6      717.10      700.55     11.91 o 
   2   2  -6      836.82      810.14     13.77 o 
  -2   3  -6     2447.04     2447.71     68.34 o 
  -1   3  -6       62.33       71.05      7.71 o 
   0   3  -6      113.38      120.35      4.17 o 
   1   3  -6      651.40      640.14     10.85 o 
   2   3  -6     1357.94     1387.61     28.24 o 
   3   3  -6      209.36      187.33      5.38 o 
  -3   4  -6       13.82       11.62      2.11 o 
  -2   4  -6       23.75       25.24      2.03 o 
  -1   4  -6      378.42      360.31     16.38 o 
   0   4  -6      706.32      720.78     17.59 o 
   1   4  -6      233.15      228.95      4.97 o 
   2   4  -6        4.37        2.47      1.01 o 
   3   4  -6      324.35      323.96      9.21 o 
   4   4  -6        1.29       -0.24      1.94 o 
  -4   5  -6       69.28       70.19      6.90 o 
  -3   5  -6      435.13      436.02     13.47 o 
  -2   5  -6      182.25      183.80      4.52 o 
  -1   5  -6       15.26       16.08      1.72 o 
   0   5  -6        0.72        1.02      0.89 o 
   1   5  -6       37.71       38.02      3.41 o 
   2   5  -6      237.60      219.12      5.47 o 
   3   5  -6       48.64       43.67      2.06 o 
   4   5  -6       25.74       25.56      3.81 o 
   5   5  -6       65.95       68.74      7.75 o 
  -5   6  -6      112.20      110.16      5.00 o 
  -4   6  -6       29.95       37.71      7.23 o 
  -3   6  -6       83.34       86.83      6.76 o 
  -2   6  -6      178.46      178.39      5.42 o 
  -1   6  -6        6.96        7.54      1.04 o 
   0   6  -6       22.94       20.47      2.14 o 
   1   6  -6       80.27       82.15      7.22 o 
   2   6  -6      176.55      175.35      4.62 o 
   3   6  -6        5.77        4.94      1.41 o 
   4   6  -6       98.82       97.94      6.62 o 
   5   6  -6      116.76      122.45      8.52 o 
   6   6  -6        5.56        6.05      3.08 o 
  -6   7  -6        9.66        5.20      4.52 o 
  -5   7  -6       79.43       82.14      4.68 o 
  -4   7  -6      101.92      101.68     12.41 o 
  -3   7  -6      426.69      411.72     12.65 o 
  -2   7  -6       15.08       15.73      2.84 o 
  -1   7  -6       68.67       73.12      3.13 o 
   0   7  -6       14.24       11.62      2.18 o 
   1   7  -6       17.82       21.06      2.35 o 
   2   7  -6       86.30      101.16      8.50 o 
   3   7  -6       28.26       28.56      2.62 o 
   4   7  -6      132.99      129.17      7.24 o 
   5   7  -6       43.42       47.86      5.21 o 
   6   7  -6        2.43        2.19      2.77 o 
   7   7  -6       14.09       15.10      8.69 o 
  -7   8  -6        3.96        4.00      3.06 o 
  -6   8  -6        6.22        2.71      3.39 o 
  -5   8  -6        6.90       11.84      4.31 o 
  -4   8  -6        3.54        0.94      6.52 o 
  -3   8  -6       21.25       26.87      4.54 o 
  -2   8  -6        9.65        8.20      3.09 o 
  -1   8  -6      116.60      104.37      5.58 o 
   0   8  -6      108.74      111.95      4.21 o 
   1   8  -6       54.30       53.01      3.63 o 
   2   8  -6       24.42       39.24     10.49 o 
   3   8  -6       19.43       16.32      2.23 o 
   4   8  -6        7.55        5.45      3.58 o 
   5   8  -6       15.50       22.37      4.22 o 
   6   8  -6        9.07       12.34      3.58 o 
   7   8  -6        5.30        6.47      4.42 o 
  -6   9  -6       17.82       25.58     14.70 o 
  -5   9  -6        3.36        6.85      4.28 o 
  -4   9  -6       14.84       12.85      8.53 o 
  -3   9  -6        4.62        7.15      3.75 o 
  -2   9  -6        6.64        6.20      3.12 o 
  -1   9  -6       12.19       11.16      3.23 o 
   0   9  -6       15.03       14.18      2.46 o 
   1   9  -6       75.83       78.17      4.85 o 
   2   9  -6       10.12        8.68      2.66 o 
   3   9  -6        1.03       -0.41      0.78 o 
   4   9  -6        1.34        1.59      2.70 o 
   5   9  -6       13.12       16.18      4.17 o 
   6   9  -6       16.05       13.09      3.55 o 
  -4  10  -6        0.85       -2.40     13.57 o 
  -3  10  -6        4.92        6.32      3.96 o 
  -2  10  -6        6.77        6.38      4.96 o 
  -1  10  -6        0.41        2.70      3.25 o 
   0  10  -6        3.98        1.52      2.93 o 
   1  10  -6        3.76        7.18      7.20 o 
   2  10  -6       12.16       13.40      3.40 o 
   3  10  -6        8.85        9.16      3.63 o 
   4  10  -6       22.49       35.40      8.00 o 
   0   1  -5      401.01      401.71      6.35 o 
   1   1  -5      731.59      671.77     18.84 o 
  -1   2  -5      112.10       95.85      2.47 o 
   0   2  -5     1006.50      979.91     14.38 o 
   1   2  -5       62.17       60.22      2.02 o 
   2   2  -5      311.74      300.81      7.27 o 
  -2   3  -5      851.42      793.03     28.21 o 
  -1   3  -5      419.75      451.03     10.30 o 
   0   3  -5      198.52      197.48      5.69 o 
   1   3  -5      688.25      674.22     10.79 o 
   2   3  -5      367.67      419.42     16.44 o 
   3   3  -5      938.42      974.79     23.48 o 
  -3   4  -5      185.46      186.27      6.00 o 
  -2   4  -5     1356.93     1359.03     28.36 o 
  -1   4  -5      144.85      139.22      3.96 o 
   0   4  -5     1060.28     1110.79     21.56 o 
   1   4  -5      113.38      116.32      5.07 o 
   2   4  -5      458.18      464.22      9.44 o 
   3   4  -5       92.74       88.70      5.04 o 
   4   4  -5      210.07      205.14     12.15 o 
  -4   5  -5      167.34      181.03      9.22 o 
  -3   5  -5      102.26      107.66      4.43 o 
  -2   5  -5      185.20      186.78      4.14 o 
  -1   5  -5       10.79       10.48      1.71 o 
   0   5  -5       19.64       19.68      1.79 o 
   1   5  -5      511.46      494.58     16.99 o 
   2   5  -5       25.17       31.49      1.71 o 
   3   5  -5       40.86       32.29      3.43 o 
   4   5  -5       49.77       47.99      4.47 o 
   5   5  -5       35.83       39.17      3.41 o 
  -5   6  -5       49.94       55.07      4.71 o 
  -4   6  -5       25.36       34.69      6.47 o 
  -3   6  -5      586.01      579.40     13.22 o 
  -2   6  -5       95.84      102.75      3.49 o 
  -1   6  -5      110.21      109.78      3.91 o 
   0   6  -5       49.49       54.40      3.42 o 
   1   6  -5      116.07      116.26      5.46 o 
   2   6  -5      150.56      149.81      7.47 o 
   3   6  -5       11.19        8.93      2.15 o 
   4   6  -5       12.89       14.76      3.36 o 
   5   6  -5        0.05       -0.79      2.42 o 
   6   6  -5       13.71        9.71      2.48 o 
  -6   7  -5        3.68        4.18      1.84 o 
  -5   7  -5        4.25        4.10      1.61 o 
  -4   7  -5       13.19       11.08      4.54 o 
  -3   7  -5        6.21        8.69      3.35 o 
  -2   7  -5      184.41      194.75      7.51 o 
  -1   7  -5       78.22       75.92      2.89 o 
   0   7  -5       85.94       83.74      3.61 o 
   1   7  -5      313.98      323.03      8.52 o 
   2   7  -5       32.84       29.57      4.88 o 
   3   7  -5       71.62       83.21      5.39 o 
   4   7  -5      127.78      125.21      7.06 o 
   5   7  -5       12.44        9.70      6.14 o 
   6   7  -5       44.81       46.51      8.18 o 
   7   7  -5       17.14       13.92      3.56 o 
  -7   8  -5        6.18       10.27      6.60 o 
  -6   8  -5        7.03        6.36      3.18 o 
  -5   8  -5       32.75       37.04      6.59 o 
  -4   8  -5        3.00        9.34     13.03 o 
  -3   8  -5       53.58       67.58     13.44 o 
  -2   8  -5       10.13        8.62      2.74 o 
  -1   8  -5      112.48      110.28      5.55 o 
   0   8  -5       97.98       95.80      3.82 o 
   1   8  -5        6.22        5.15      2.15 o 
   2   8  -5       22.75       19.80      2.82 o 
   3   8  -5       32.39       36.17      6.15 o 
   4   8  -5      130.64      138.04     13.71 o 
   5   8  -5       77.48       79.69      7.34 o 
   6   8  -5        0.33        0.99      2.80 o 
   7   8  -5       17.49       13.85      3.73 o 
  -6   9  -5        8.45        3.34      3.40 o 
  -5   9  -5       14.15       18.88      4.71 o 
  -4   9  -5       28.16       36.13      5.86 o 
  -3   9  -5       25.09       19.36      4.98 o 
  -2   9  -5       10.72       11.79      3.13 o 
  -1   9  -5       57.24       62.98      5.06 o 
   0   9  -5        0.99       -0.47      1.28 o 
   1   9  -5       43.29       45.76      4.83 o 
   2   9  -5       49.18       50.47      3.52 o 
   3   9  -5       87.22       84.83      7.44 o 
   4   9  -5        6.39        4.39      3.08 o 
   5   9  -5        0.21        0.24      2.70 o 
   6   9  -5        1.17        2.00      2.82 o 
  -4  10  -5       15.29       16.60      4.87 o 
  -3  10  -5        0.39        2.10      3.32 o 
  -2  10  -5       18.22       22.24      4.80 o 
  -1  10  -5        2.27        0.97      2.56 o 
   0  10  -5        6.97        3.73      2.56 o 
   1  10  -5        2.92        3.98      2.60 o 
   2  10  -5        4.03        2.69      2.65 o 
   3  10  -5        1.81       -0.47      2.74 o 
   4  10  -5        0.53        6.27      2.63 o 
   0  11  -5        6.84        4.27      2.99 o 
   0   0  -4     6637.55     7034.23    454.71 o 
   0   1  -4      526.36      456.55      9.17 o 
   1   1  -4     4057.37     4259.59    100.17 o 
  -1   2  -4     3260.77     3398.75     96.90 o 
   0   2  -4      215.99      205.15      2.96 o 
   1   2  -4      268.17      238.25      4.01 o 
   2   2  -4      134.17      134.60      3.99 o 
  -2   3  -4      862.09      931.38     17.40 o 
  -1   3  -4      214.32      227.99      4.89 o 
   0   3  -4      169.92      163.48      4.53 o 
   1   3  -4       49.54       53.15      2.35 o 
   2   3  -4      755.61      800.44     18.80 o 
   3   3  -4      839.51      884.68     31.51 o 
  -3   4  -4      233.48      234.76     10.18 o 
  -2   4  -4     1792.15     1722.84     35.80 o 
  -1   4  -4     1889.76     1996.50     43.21 o 
   0   4  -4      279.26      286.51      4.71 o 
   1   4  -4      156.89      156.16      6.63 o 
   2   4  -4      332.84      331.15      6.95 o 
   3   4  -4       48.42       56.61      3.68 o 
   4   4  -4      108.43      105.15      7.84 o 
  -4   5  -4       29.58       37.73      6.96 o 
  -3   5  -4       12.85        9.20      2.45 o 
  -2   5  -4       43.68       40.50      2.11 o 
  -1   5  -4      350.55      352.00      5.66 o 
   0   5  -4       36.81       34.07      2.17 o 
   1   5  -4      190.24      184.50      7.71 o 
   2   5  -4       51.70       56.69      3.76 o 
   3   5  -4      166.36      163.19      6.43 o 
   4   5  -4       24.15       23.54      3.05 o 
   5   5  -4       79.11       83.53      5.26 o 
  -5   6  -4       28.11       24.75      2.25 o 
  -4   6  -4       79.18       76.24      3.93 o 
  -3   6  -4      135.39      136.08      4.61 o 
  -2   6  -4      187.24      175.89      7.09 o 
  -1   6  -4      660.02      689.00     13.38 o 
   0   6  -4       70.86       83.28      7.16 o 
   1   6  -4       37.79       41.72      2.60 o 
   2   6  -4       36.92       38.93      6.46 o 
   3   6  -4      491.67      434.26     25.60 o 
   4   6  -4      155.75      151.85      7.53 o 
   5   6  -4      100.52      114.24      6.82 o 
   6   6  -4       70.83       78.10      8.39 o 
  -6   7  -4        7.82        7.09      2.24 o 
  -5   7  -4       14.55       11.10      1.92 o 
  -4   7  -4        3.51        3.88      1.29 o 
  -3   7  -4       96.05       89.08     10.15 o 
  -2   7  -4      342.40      344.44     11.49 o 
  -1   7  -4      140.43      150.40      5.93 o 
   0   7  -4       47.28       44.79      3.27 o 
   1   7  -4       32.32       29.54      2.87 o 
   2   7  -4       12.92       13.50      2.30 o 
   3   7  -4      276.41      274.37     11.98 o 
   4   7  -4      140.52      152.21      8.51 o 
   5   7  -4        7.76       10.42      2.84 o 
   6   7  -4        4.09        1.61      2.38 o 
   7   7  -4       12.96       15.59      3.36 o 
  -7   8  -4       30.87       39.03     10.79 o 
  -6   8  -4       13.41       15.10      3.58 o 
  -5   8  -4        2.06       15.31     19.43 o 
  -4   8  -4       27.40       23.43      4.83 o 
  -3   8  -4       22.14       18.25      5.60 o 
  -2   8  -4       24.36       18.91      3.34 o 
  -1   8  -4       29.65       31.48      3.52 o 
   0   8  -4       17.46       17.09      2.52 o 
   1   8  -4       26.50       30.36      3.08 o 
   2   8  -4       45.24       42.76      3.05 o 
   3   8  -4        0.49       11.27      7.69 o 
   4   8  -4       26.94       25.50      4.61 o 
   5   8  -4        6.81        6.50      3.07 o 
   6   8  -4       19.52       24.95     14.34 o 
   7   8  -4       14.11       11.93      4.44 o 
  -6   9  -4       10.02       13.93      7.12 o 
  -5   9  -4        2.44        1.37      2.70 o 
  -4   9  -4       23.11       34.11      6.78 o 
  -3   9  -4       68.57       76.90     13.20 o 
  -2   9  -4       58.52       67.90      6.98 o 
  -1   9  -4        4.25        5.27      2.58 o 
   0   9  -4       14.47       16.25      3.43 o 
   1   9  -4       23.12       21.61      2.66 o 
   2   9  -4       23.17       18.04      3.03 o 
   3   9  -4        6.74        3.16      1.78 o 
   4   9  -4        4.13        2.73      2.93 o 
   5   9  -4        4.51        3.92      2.79 o 
   6   9  -4        3.39        6.27      6.71 o 
  -4  10  -4       10.19       16.77      5.50 o 
  -3  10  -4       14.88       14.52      6.46 o 
  -2  10  -4        3.54        2.66      4.10 o 
  -1  10  -4        7.35        4.76      6.38 o 
   0  10  -4        5.91        5.68      2.87 o 
   1  10  -4        3.93        3.13      2.73 o 
   2  10  -4       18.48       14.20      3.58 o 
   3  10  -4       25.68       18.13      5.33 o 
   4  10  -4        4.55        3.07      3.03 o 
  -1  11  -4        2.82        0.95      3.68 o 
   0  11  -4        0.54        3.69      6.84 o 
   1  11  -4       15.72       12.56      3.27 o 
   0   1  -3     1102.83      932.68     57.44 o 
   1   1  -3     3035.03     3301.30     81.29 o 
  -1   2  -3     6053.24     6317.15    295.94 o 
   0   2  -3      537.49      510.49     11.59 o 
   1   2  -3     3291.16     3486.32     73.80 o 
   2   2  -3      880.47      891.53     19.74 o 
  -2   3  -3     1073.35     1073.49     24.70 o 
  -1   3  -3      147.89      143.34      3.19 o 
   0   3  -3     1285.94     1147.46     34.02 o 
   1   3  -3      312.17      266.43      8.47 o 
   2   3  -3      104.71       92.98      2.72 o 
   3   3  -3      174.51      186.24      9.75 o 
  -3   4  -3       73.49       71.81     12.17 o 
  -2   4  -3      794.10      835.52     21.06 o 
  -1   4  -3       87.81       99.31      2.15 o 
   0   4  -3      412.45      415.21      7.75 o 
   1   4  -3      154.20      140.72      7.98 o 
   2   4  -3      977.62      970.26     24.65 o 
   3   4  -3      699.13      694.41     17.52 o 
   4   4  -3       48.25       51.60      3.83 o 
  -4   5  -3      123.36      120.95     12.42 o 
  -3   5  -3      804.84      837.09     43.06 o 
  -2   5  -3      233.81      241.99      4.93 o 
  -1   5  -3      284.92      292.48      5.63 o 
   0   5  -3       15.93       14.03      1.47 o 
   1   5  -3      971.05      913.15     71.30 o 
   2   5  -3        6.82        8.43      2.36 o 
   3   5  -3       89.34       93.95      4.78 o 
   4   5  -3       92.15      108.17      7.16 o 
   5   5  -3       12.64       12.39      2.47 o 
  -5   6  -3       54.48       52.71      2.93 o 
  -4   6  -3       42.10       43.25      3.83 o 
  -3   6  -3       21.31       24.84      1.58 o 
  -2   6  -3      205.90      205.31      6.62 o 
  -1   6  -3       32.66       33.71     10.63 o 
   0   6  -3       86.17       76.30      2.98 o 
   1   6  -3       88.38       86.34      4.06 o 
   2   6  -3      253.57      238.25      6.96 o 
   3   6  -3      172.17      167.31      7.86 o 
   4   6  -3       66.89       58.47      5.96 o 
   5   6  -3       81.25       79.84      6.21 o 
   6   6  -3       17.51       18.18      2.62 o 
  -6   7  -3       19.16       21.39      3.42 o 
  -5   7  -3       18.06       18.82      2.43 o 
  -4   7  -3        4.97        4.92      3.35 o 
  -3   7  -3        0.23       -0.21      2.76 o 
  -2   7  -3      358.50      377.21     11.71 o 
  -1   7  -3       47.96       57.41      3.49 o 
   0   7  -3       91.37       94.84      3.73 o 
   1   7  -3       63.92       60.71      3.30 o 
   2   7  -3       18.43       21.95      2.78 o 
   3   7  -3      130.34      144.02     23.70 o 
   4   7  -3       17.03       19.57      3.48 o 
   5   7  -3      105.44      101.24      6.64 o 
   6   7  -3        8.30        4.56      2.58 o 
   7   7  -3       12.02       12.43      3.13 o 
  -7   8  -3        4.36        2.65      2.60 o 
  -6   8  -3       23.07       27.34      4.42 o 
  -5   8  -3       84.69      103.27      8.83 o 
  -4   8  -3        3.79        6.90      3.83 o 
  -3   8  -3       23.56       30.52      5.06 o 
  -2   8  -3       99.03       96.15      8.77 o 
  -1   8  -3      141.74      132.11      6.39 o 
   0   8  -3       39.78       41.15      2.55 o 
   1   8  -3        3.97        3.48      2.09 o 
   2   8  -3       40.06       43.68      3.07 o 
   3   8  -3       79.20       87.95      6.57 o 
   4   8  -3       54.19       57.55     13.98 o 
   5   8  -3       16.57       17.31      6.00 o 
   6   8  -3      109.74      116.11      8.02 o 
   7   8  -3        9.53        5.28      2.75 o 
  -6   9  -3       12.57       11.26      4.12 o 
  -5   9  -3       13.55       15.86      5.45 o 
  -4   9  -3        2.62        3.97      3.74 o 
  -3   9  -3        7.05        7.89      4.15 o 
  -2   9  -3       30.78       39.20      5.73 o 
  -1   9  -3       12.05       12.84      3.25 o 
   0   9  -3       51.97       49.84      4.42 o 
   1   9  -3       20.33       16.84      2.78 o 
   2   9  -3       42.76       40.17      3.26 o 
   3   9  -3        4.60        6.37      3.40 o 
   4   9  -3       87.51       94.21      6.40 o 
   5   9  -3        5.48        5.43      3.01 o 
   6   9  -3        5.14        3.97      3.40 o 
  -5  10  -3        1.40        0.92      1.89 o 
  -4  10  -3        0.62       -1.00      4.21 o 
  -3  10  -3        4.85        3.95      4.00 o 
  -2  10  -3        8.55        5.09      4.57 o 
  -1  10  -3       48.72       51.68      8.96 o 
   0  10  -3        3.15        2.73      2.99 o 
   1  10  -3        1.42       -0.90      3.69 o 
   2  10  -3        4.84        0.11      2.63 o 
   3  10  -3       56.42       57.46     13.30 o 
   4  10  -3        1.10        1.12      2.21 o 
   5  10  -3        5.90        3.44      2.81 o 
  -2  11  -3        4.20        0.86      4.40 o 
  -1  11  -3        2.99        3.04      4.21 o 
   0  11  -3        5.86        2.76      4.08 o 
   1  11  -3        1.07       -0.17      6.69 o 
   2  11  -3        8.33        4.66      5.43 o 
   0   1  -2     4198.71     4700.76    105.00 o 
   1   1  -2     6112.27     7079.15    238.69 o 
  -1   2  -2     5180.75     5744.37    164.77 o 
   0   2  -2      805.69      800.44     16.70 o 
   1   2  -2     1820.69     1673.34    111.58 o 
   2   2  -2      930.32      840.43     23.99 o 
  -2   3  -2     2441.10     2479.11     64.35 o 
  -1   3  -2      734.98      734.85     11.64 o 
   0   3  -2     1337.60     1326.28     24.74 o 
   1   3  -2     1168.08     1104.74     29.81 o 
   2   3  -2      997.46      862.21     59.55 o 
   3   3  -2      332.14      323.92     14.32 o 
  -3   4  -2       57.55       54.83      4.16 o 
  -2   4  -2      557.74      646.81     54.51 o 
  -1   4  -2      444.95      449.94      7.10 o 
   0   4  -2       21.35       19.14      1.63 o 
   1   4  -2      710.75      675.92     13.83 o 
   2   4  -2     1032.93      949.43     24.97 o 
   3   4  -2      566.69      566.23     14.78 o 
   4   4  -2      105.56      108.92      4.37 o 
  -4   5  -2       83.55       78.50      3.89 o 
  -3   5  -2       22.53       25.34      1.50 o 
  -2   5  -2       87.53       86.88      6.24 o 
  -1   5  -2      222.95      235.74      6.01 o 
   0   5  -2      347.68      337.24      7.05 o 
   1   5  -2        0.32        1.82      1.40 o 
   2   5  -2      174.75      154.32      4.81 o 
   3   5  -2       37.05       41.48      4.00 o 
   4   5  -2       34.55       33.59      4.06 o 
   5   5  -2      232.88      221.77      8.14 o 
  -5   6  -2       35.63       32.53      2.17 o 
  -4   6  -2      915.93      929.40     40.18 o 
  -3   6  -2       65.30       64.52      5.45 o 
  -2   6  -2       17.19       20.88      3.20 o 
  -1   6  -2      315.80      315.39      9.25 o 
   0   6  -2       98.96      110.99      4.28 o 
   1   6  -2      299.19      312.94     17.51 o 
   2   6  -2      158.23      158.35      4.86 o 
   3   6  -2       96.00       94.67      5.12 o 
   4   6  -2       50.71       43.43      4.04 o 
   5   6  -2       74.35       80.66      4.84 o 
   6   6  -2      106.91       96.59      6.32 o 
  -6   7  -2       59.03       70.55      4.51 o 
  -5   7  -2       66.51       73.86      4.68 o 
  -4   7  -2       59.99       70.74      6.15 o 
  -3   7  -2      309.32      328.13     15.81 o 
  -2   7  -2       76.62       71.31      6.31 o 
  -1   7  -2       80.68       83.40      4.48 o 
   0   7  -2      340.69      357.08      8.85 o 
   1   7  -2       44.14       50.01     25.61 o 
   2   7  -2       60.96       65.28      3.69 o 
   3   7  -2       69.24       74.67      5.80 o 
   4   7  -2       76.18       76.11      6.29 o 
   5   7  -2        3.85        0.12      3.00 o 
   6   7  -2        7.17        9.40      2.14 o 
   7   7  -2        7.36       11.08      2.74 o 
  -7   8  -2       10.67        9.77      3.33 o 
  -6   8  -2        7.47       10.22      3.58 o 
  -5   8  -2        4.54        5.47      1.90 o 
  -4   8  -2      116.15      138.27     10.11 o 
  -3   8  -2       36.42       44.66      5.77 o 
  -2   8  -2       22.11       21.20      4.70 o 
  -1   8  -2      108.38      122.01      6.30 o 
   0   8  -2       77.30       80.15      6.51 o 
   1   8  -2       76.82       84.43      7.79 o 
   2   8  -2       70.87       75.53      4.12 o 
   3   8  -2       52.21       41.50      6.04 o 
   4   8  -2       57.89       61.64      7.42 o 
   5   8  -2       64.07       67.44      5.38 o 
   6   8  -2        5.56        6.93      2.51 o 
   7   8  -2        9.82        7.62      2.81 o 
   8   8  -2       17.45       17.65      3.39 o 
  -6   9  -2       13.34       15.52      3.65 o 
  -5   9  -2       10.89        8.64      2.44 o 
  -4   9  -2        3.10        2.14      3.82 o 
  -3   9  -2       26.84       29.60      6.01 o 
  -2   9  -2       32.89       37.48      6.20 o 
  -1   9  -2        7.06        8.61      4.06 o 
   0   9  -2       49.70       59.20      4.50 o 
   1   9  -2       63.39       64.97      4.38 o 
   2   9  -2       13.48       15.68      2.73 o 
   3   9  -2        4.14        1.89      3.87 o 
   4   9  -2       13.76       14.11      3.16 o 
   5   9  -2        7.22        3.51      3.02 o 
   6   9  -2       27.79       42.40      5.17 o 
  -5  10  -2        4.69        1.89      1.91 o 
  -4  10  -2        2.40        3.14      4.15 o 
  -3  10  -2        0.40       -0.55      3.91 o 
  -2  10  -2       12.94        8.31      4.96 o 
  -1  10  -2        3.35        2.88      3.74 o 
   0  10  -2        8.25       10.13      4.12 o 
   1  10  -2        1.33        2.05      2.41 o 
   2  10  -2        5.08        3.27      1.55 o 
   3  10  -2        6.92       -1.16     11.44 o 
   4  10  -2       13.00        6.95      3.57 o 
   5  10  -2       11.31       10.98      4.32 o 
  -2  11  -2       12.01       12.86      5.56 o 
  -1  11  -2        2.03        3.31      4.12 o 
   0  11  -2        9.62        6.24      6.22 o 
   1  11  -2        0.59        0.08      3.72 o 
   2  11  -2        1.55        0.58      2.54 o 
   1   1  -1      127.08      112.76      5.83 o 
  -1   2  -1    11581.46    12519.24    501.81 o 
   0   2  -1     1569.25     1416.70    115.59 o 
   1   2  -1      177.58      142.85      5.14 o 
   2   2  -1     1137.00     1082.08     31.88 o 
  -2   3  -1     1077.72     1043.29     21.57 o 
  -1   3  -1     1259.86     1275.86     26.11 o 
   0   3  -1      711.60      742.06     10.86 o 
   1   3  -1      163.61      150.92      3.98 o 
   2   3  -1      206.22      228.16     19.83 o 
   3   3  -1      108.94      104.24      6.93 o 
  -3   4  -1      682.73      684.69     13.92 o 
  -2   4  -1      716.87      778.42     12.99 o 
  -1   4  -1      789.81      793.08     14.34 o 
   0   4  -1      996.59      971.26     15.64 o 
   1   4  -1      230.73      209.18      3.98 o 
   2   4  -1      467.84      415.41     34.50 o 
   3   4  -1        3.02        2.23      1.93 o 
   4   4  -1       59.85       54.53      3.39 o 
  -4   5  -1      181.76      168.39      3.46 o 
  -3   5  -1      205.39      200.59      8.72 o 
  -2   5  -1       23.00       24.53      3.01 o 
  -1   5  -1      142.15      136.64      4.29 o 
   0   5  -1      120.90      125.08      2.98 o 
   1   5  -1      326.23      343.57      6.86 o 
   2   5  -1      176.78      178.85      4.32 o 
   3   5  -1       15.12       14.54      2.31 o 
   4   5  -1      402.17      377.75     11.26 o 
   5   5  -1      147.12      145.77      4.48 o 
  -5   6  -1       52.57       60.35      4.44 o 
  -4   6  -1      112.20      115.74      8.27 o 
  -3   6  -1      266.82      289.30     12.40 o 
  -2   6  -1      100.22       98.90      5.75 o 
  -1   6  -1       18.82       22.42      2.37 o 
   0   6  -1      241.87      232.77      5.72 o 
   1   6  -1      223.74      224.67      7.41 o 
   2   6  -1       57.17       60.64      2.91 o 
   3   6  -1      128.82      131.92     17.02 o 
   4   6  -1       48.90       44.41      6.18 o 
   5   6  -1      477.17      471.67     27.20 o 
   6   6  -1       27.08       29.47      2.04 o 
  -6   7  -1       63.75       79.43      5.16 o 
  -5   7  -1       27.34       30.18      3.26 o 
  -4   7  -1       35.94       49.54      5.68 o 
  -3   7  -1       24.71       21.50      4.47 o 
  -2   7  -1      281.04      289.00     13.19 o 
  -1   7  -1      169.94      187.40      7.08 o 
   0   7  -1      203.65      206.19      4.66 o 
   1   7  -1      224.04      248.94     18.46 o 
   2   7  -1        2.52        2.73      1.49 o 
   3   7  -1        5.34        8.12      6.29 o 
   4   7  -1       82.54       83.77      4.93 o 
   5   7  -1      146.98      148.17      7.24 o 
   6   7  -1        3.46        3.45      1.70 o 
   7   7  -1       10.58       13.08      2.64 o 
  -7   8  -1        1.34        1.53      2.26 o 
  -6   8  -1       13.64       10.83      3.71 o 
  -5   8  -1       44.81       49.08      5.64 o 
  -4   8  -1       38.27       37.06      6.16 o 
  -3   8  -1       36.94       40.07      5.64 o 
  -2   8  -1        2.30        3.21      3.57 o 
  -1   8  -1      183.81      184.90     10.83 o 
   0   8  -1       58.01       64.63      4.21 o 
   1   8  -1       76.89       79.11      5.79 o 
   2   8  -1       21.24       18.89      2.88 o 
   3   8  -1       31.17       44.15      4.51 o 
   4   8  -1       62.55       60.42      4.70 o 
   5   8  -1      101.14      102.17      8.16 o 
   6   8  -1       13.40       12.19      2.20 o 
   7   8  -1        9.20        8.39      2.67 o 
   8   8  -1        1.83        2.14      3.51 o 
  -7   9  -1        0.73        0.14      2.11 o 
  -6   9  -1        6.51        4.62      2.53 o 
  -5   9  -1       19.24       17.25      4.62 o 
  -4   9  -1       11.77       13.53      5.30 o 
  -3   9  -1        2.26        1.22      3.85 o 
  -2   9  -1        8.67        9.96      4.40 o 
  -1   9  -1       60.61       56.48      6.73 o 
   0   9  -1       27.33       20.28      4.77 o 
   1   9  -1       82.47       81.96      4.41 o 
   2   9  -1       17.40       17.00      2.97 o 
   3   9  -1        0.40       -0.08      2.93 o 
   4   9  -1       24.42       23.62      4.67 o 
   5   9  -1        6.04        4.47      2.63 o 
   6   9  -1        1.06        1.18      3.31 o 
   7   9  -1       26.64       31.80      4.04 o 
  -5  10  -1        5.60        7.88      2.89 o 
  -4  10  -1       19.31       25.17      6.82 o 
  -3  10  -1        2.79        4.47      4.74 o 
  -2  10  -1        7.81       11.26      5.09 o 
  -1  10  -1       12.09       12.52      4.79 o 
   0  10  -1        7.12        9.94      4.38 o 
   1  10  -1        5.91        5.21      3.22 o 
   2  10  -1        8.01        7.40      1.75 o 
   3  10  -1       27.02       34.54      5.17 o 
   4  10  -1        6.93        8.93      3.15 o 
   5  10  -1        0.68       -0.16      2.50 o 
  -3  11  -1        7.83        7.82      5.56 o 
  -2  11  -1        3.88        3.16      4.60 o 
  -1  11  -1        4.88        1.20      3.66 o 
   0  11  -1        6.23       17.61      5.30 o 
   1  11  -1        4.13        4.30      4.66 o 
   2  11  -1        3.10        1.40      2.20 o 
   3  11  -1        1.32        0.55      3.42 o 
   1   1   0      455.56      416.91     13.12 o 
  -1   2   0     2387.70     2554.37     64.17 o 
   0   2   0     2268.40     2172.70     38.08 o 
   1   2   0      154.00      149.48      8.28 o 
   2   2   0       83.90       80.27      2.51 o 
  -2   3   0       97.04      104.97      2.42 o 
  -1   3   0      173.66      155.05      6.05 o 
   0   3   0        3.50        2.91      0.83 o 
   1   3   0       29.00       31.27      1.24 o 
   2   3   0     1148.46     1140.84     17.66 o 
   3   3   0       50.54       42.02      1.50 o 
  -3   4   0       79.76       83.29      2.53 o 
  -2   4   0       26.15       28.36      2.26 o 
  -1   4   0      615.61      537.87     11.72 o 
   0   4   0      366.88      353.76      5.83 o 
   1   4   0       85.28       78.97      2.20 o 
   2   4   0       50.42       51.14      1.84 o 
   3   4   0       32.55       39.25      1.75 o 
   4   4   0       35.29       36.22      2.03 o 
  -4   5   0       68.25       59.30      2.98 o 
  -3   5   0      835.00      846.10     30.97 o 
  -2   5   0       82.61       70.23      4.40 o 
  -1   5   0      427.37      410.16     12.01 o 
   0   5   0      308.68      300.70      7.43 o 
   1   5   0     2897.83     3091.96     73.90 o 
   2   5   0      993.85      965.26     24.30 o 
   3   5   0      297.53      277.37      7.71 o 
   4   5   0      569.97      705.21    179.66 o 
   5   5   0      262.75      258.05      8.63 o 
  -5   6   0      120.25      143.97     21.33 o 
  -4   6   0      470.06      492.84     21.63 o 
  -3   6   0       88.85       96.40      6.35 o 
  -2   6   0       42.76       53.26      4.55 o 
  -1   6   0      329.05      360.46     13.78 o 
   0   6   0       81.04       71.52      2.33 o 
   1   6   0      213.22      229.52      6.46 o 
   2   6   0       11.04        7.59      1.29 o 
   3   6   0      356.12      373.52      9.56 o 
   4   6   0       83.72       97.02      6.39 o 
   5   6   0        3.16        2.84      1.95 o 
   6   6   0       32.19       38.93      2.06 o 
  -6   7   0        0.37       -0.90      2.11 o 
  -5   7   0        3.11        2.46      2.54 o 
  -4   7   0       13.08       11.41      3.97 o 
  -3   7   0      174.57      170.07      9.60 o 
  -2   7   0        1.43       -0.11      2.57 o 
  -1   7   0       10.09       15.49      3.74 o 
   0   7   0        0.19        0.25      1.05 o 
   1   7   0       38.70       37.28      2.74 o 
   2   7   0       63.99       57.03      3.38 o 
   3   7   0       91.58       83.86      4.68 o 
   4   7   0       21.00       28.57      3.44 o 
   5   7   0       15.95       18.85      3.08 o 
   6   7   0        6.57        2.26      1.73 o 
   7   7   0       33.72       36.93      5.52 o 
  -7   8   0       11.27       10.10      2.94 o 
  -6   8   0        0.17        0.51      1.86 o 
  -5   8   0       29.65       27.00      3.09 o 
  -4   8   0       16.00       15.73      4.77 o 
  -3   8   0        9.55       12.12      4.29 o 
  -2   8   0        0.49        3.63      3.53 o 
  -1   8   0       11.14       10.79      4.21 o 
   0   8   0       35.01       32.61      3.78 o 
   1   8   0        0.98        0.82      1.35 o 
   2   8   0       10.07        9.85      2.22 o 
   3   8   0       85.23       83.35      5.81 o 
   4   8   0       40.55       40.46      4.17 o 
   5   8   0        9.84       12.30      2.69 o 
   6   8   0        8.03        6.23      1.93 o 
   7   8   0       66.42       75.91      5.29 o 
   8   8   0       22.03       28.87      3.70 o 
  -7   9   0        3.55        2.31      2.53 o 
  -6   9   0        3.33        5.71      2.30 o 
  -5   9   0       20.58       35.12      3.82 o 
  -4   9   0        0.42        2.65      4.06 o 
  -3   9   0      106.67      114.46     10.83 o 
  -2   9   0        6.81        8.80      4.45 o 
  -1   9   0       11.13       12.86      4.60 o 
   0   9   0        0.02        0.27      1.53 o 
   1   9   0        0.00        0.04      1.35 o 
   2   9   0        7.53        9.27      2.17 o 
   3   9   0       17.35       15.58      3.68 o 
   4   9   0        0.19        1.65      2.59 o 
   5   9   0        2.80        1.74      2.21 o 
   6   9   0        0.03        0.26      2.20 o 
   7   9   0        7.70        8.16      2.97 o 
  -5  10   0        3.62        2.01      2.39 o 
  -4  10   0        2.40        0.47      5.85 o 
  -3  10   0       32.55       38.08      7.50 o 
  -2  10   0       11.86       15.49      5.49 o 
  -1  10   0        0.40       -0.77      3.63 o 
   0  10   0        8.31        6.07      4.29 o 
   1  10   0       13.18        6.67      4.38 o 
   2  10   0       49.72       36.51      4.76 o 
   3  10   0        3.86        2.67      2.25 o 
   4  10   0       59.26       60.37      5.05 o 
   5  10   0       19.76       15.17      3.94 o 
  -3  11   0        1.46        0.75      4.45 o 
  -2  11   0        0.74       -2.12      6.00 o 
  -1  11   0        0.04        1.80      4.25 o 
   0  11   0        1.24        1.60      4.30 o 
   1  11   0        8.95       10.24      5.77 o 
   1   1   1      118.78      105.55      1.63 o 
  -1   2   1    11660.44    12784.35    455.52 o 
   0   2   1     1602.11     1625.22     24.65 o 
   1   2   1      171.40      141.11      3.16 o 
   2   2   1     1123.21     1089.21     16.04 o 
  -2   3   1     1079.76     1091.01     18.93 o 
  -1   3   1     1224.40     1222.28     21.67 o 
   0   3   1      686.03      732.54      9.36 o 
   1   3   1      169.02      156.90      2.82 o 
   2   3   1      203.94      197.01      3.38 o 
   3   3   1      110.04      111.65      2.21 o 
  -3   4   1      682.12      681.90     11.88 o 
  -2   4   1      704.66      777.62     13.67 o 
  -1   4   1      803.04      823.44     14.13 o 
   0   4   1      996.87      978.72     13.45 o 
   1   4   1      237.12      220.01      3.73 o 
   2   4   1      468.24      472.49      7.24 o 
   3   4   1        3.09        2.23      1.06 o 
   4   4   1       64.69       60.93      2.85 o 
  -4   5   1      180.79      178.16      5.45 o 
  -3   5   1      205.59      210.67      8.81 o 
  -2   5   1       21.25       30.35      3.18 o 
  -1   5   1      139.73      131.60      3.45 o 
   0   5   1      114.14      115.83      2.39 o 
   1   5   1      324.69      335.85      6.95 o 
   2   5   1      180.65      176.95      4.19 o 
   3   5   1       15.48       15.50      1.83 o 
   4   5   1      403.29      385.38      7.52 o 
   5   5   1      148.02      140.42      2.92 o 
  -5   6   1       51.92       57.52      3.73 o 
  -4   6   1      115.10      117.51      5.32 o 
  -3   6   1      263.11      268.55     11.99 o 
  -2   6   1      101.38       99.85      6.20 o 
  -1   6   1       20.22       20.37      1.24 o 
   0   6   1      241.62      226.76      4.97 o 
   1   6   1      226.08      227.30      9.05 o 
   2   6   1       56.65       57.58      2.73 o 
   3   6   1      129.94      127.30      4.50 o 
   4   6   1       48.65       51.31      4.04 o 
   5   6   1      475.21      482.13     14.15 o 
   6   6   1       26.95       26.37      2.94 o 
  -6   7   1       63.69       68.55      3.71 o 
  -5   7   1       27.90       31.84      2.68 o 
  -4   7   1       35.29       39.67      5.56 o 
  -3   7   1       26.60       25.41      4.68 o 
  -2   7   1      278.60      289.00     14.51 o 
  -1   7   1      171.32      192.64     10.37 o 
   0   7   1      202.98      200.81      5.27 o 
   1   7   1      225.99      221.95      5.41 o 
   2   7   1        2.39        0.27      0.64 o 
   3   7   1        5.12        4.04      2.73 o 
   4   7   1       81.72       83.75      3.30 o 
   5   7   1      150.32      154.00      5.60 o 
   6   7   1        3.08        3.25      1.33 o 
   7   7   1       10.51       12.02      2.38 o 
  -7   8   1        1.46        4.21      2.29 o 
  -6   8   1       13.80       15.94      4.19 o 
  -5   8   1       45.57       53.07      4.13 o 
  -4   8   1       37.18       50.46      6.54 o 
  -3   8   1       36.24       41.46      6.33 o 
  -2   8   1        2.40       10.47      3.93 o 
  -1   8   1      183.99      180.16     11.48 o 
   0   8   1       57.23       52.13      2.82 o 
   1   8   1       77.06       75.75      3.39 o 
   2   8   1       21.01       29.38      6.31 o 
   3   8   1       31.06       32.05      4.25 o 
   4   8   1       60.17       64.05      3.76 o 
   5   8   1      100.40      105.21      4.79 o 
   6   8   1       13.66        7.78      2.82 o 
   7   8   1        8.95        8.80      3.21 o 
   8   8   1        1.77        2.71      2.14 o 
  -7   9   1        0.76        1.30      2.17 o 
  -6   9   1        6.36        5.82      2.45 o 
  -5   9   1       19.65       15.95      3.22 o 
  -4   9   1       11.52       14.04      5.79 o 
  -3   9   1        2.24        1.82      4.12 o 
  -2   9   1        8.47        7.40      4.59 o 
  -1   9   1       59.53       55.80      7.01 o 
   0   9   1       28.23       22.45      3.78 o 
   1   9   1       81.46       75.01      3.96 o 
   2   9   1       17.76       17.59      2.41 o 
   3   9   1        0.40       -0.98      2.36 o 
   4   9   1       24.84       27.42      2.83 o 
   5   9   1        6.11        2.68      1.90 o 
   6   9   1        1.12        0.66      2.16 o 
   7   9   1       26.41       16.35      4.49 o 
  -5  10   1        5.20        5.62      2.95 o 
  -4  10   1       18.82       20.84      6.84 o 
  -3  10   1        2.66        5.56      4.92 o 
  -2  10   1        7.62       10.04      5.22 o 
  -1  10   1       12.66       11.39      5.38 o 
   0  10   1        7.05        7.82      4.89 o 
   1  10   1        5.91        6.13      4.77 o 
   2  10   1        7.78        2.90      2.19 o 
   3  10   1       27.48       28.34      4.00 o 
   4  10   1        6.82        1.50      2.31 o 
   5  10   1        0.70       -0.64      2.09 o 
  -3  11   1        8.06        7.97      5.81 o 
  -2  11   1        3.75        1.80      4.75 o 
  -1  11   1        4.68       -1.01      4.15 o 
   0  11   1        6.27        7.24      6.11 o 
   1  11   1        3.97        8.14      3.72 o 
   0   1   2     4202.86     4695.28     96.10 o 
   1   1   2     6125.39     6949.64    192.36 o 
  -1   2   2     5153.25     5801.75    167.35 o 
   0   2   2      819.75      842.50     24.94 o 
   1   2   2     1870.05     1970.49     33.27 o 
   2   2   2      909.16      835.70     10.80 o 
  -2   3   2     2412.82     2561.76     49.57 o 
  -1   3   2      738.63      737.87     11.17 o 
   0   3   2     1316.88     1340.53     21.84 o 
   1   3   2     1153.71     1084.85     14.67 o 
   2   3   2      958.91      935.29     12.44 o 
   3   3   2      344.42      340.07      4.19 o 
  -3   4   2       59.71       59.45      1.29 o 
  -2   4   2      564.10      594.54     12.05 o 
  -1   4   2      444.69      443.92      7.23 o 
   0   4   2       19.08       22.16      1.40 o 
   1   4   2      713.05      694.57      9.67 o 
   2   4   2     1040.75      964.93     15.25 o 
   3   4   2      571.47      589.59      8.39 o 
   4   4   2      105.53      103.65      2.17 o 
  -4   5   2       83.45       80.46      2.41 o 
  -3   5   2       23.19       27.09      2.10 o 
  -2   5   2       87.01       91.11      7.54 o 
  -1   5   2      221.75      239.57      5.66 o 
   0   5   2      347.38      341.18      4.87 o 
   1   5   2        0.21        1.38      0.88 o 
   2   5   2      176.05      165.14      3.64 o 
   3   5   2       36.17       36.00      1.66 o 
   4   5   2       35.38       36.53      1.47 o 
   5   5   2      234.67      219.68      3.95 o 
  -5   6   2       36.07       35.34      1.47 o 
  -4   6   2      923.51      922.31     25.86 o 
  -3   6   2       61.76       70.01      5.73 o 
  -2   6   2       16.98       15.28      3.63 o 
  -1   6   2      312.45      313.83      6.13 o 
   0   6   2      102.79      120.15     17.36 o 
   1   6   2      300.91      298.26      6.18 o 
   2   6   2      158.68      163.82      3.44 o 
   3   6   2       95.51      100.53      2.49 o 
   4   6   2       50.78       47.99      2.34 o 
   5   6   2       72.12       79.48      3.04 o 
   6   6   2      107.67      102.83      8.23 o 
  -6   7   2       58.65       57.97      3.19 o 
  -5   7   2       66.67       70.87      4.89 o 
  -4   7   2       55.67       56.78      3.10 o 
  -3   7   2      311.02      339.86     17.05 o 
  -2   7   2       76.87       75.10      7.16 o 
  -1   7   2       79.87       80.51      2.68 o 
   0   7   2      344.22      377.09     40.36 o 
   1   7   2       45.34       40.65      3.92 o 
   2   7   2       58.64       64.71      3.04 o 
   3   7   2       68.27       82.06     15.33 o 
   4   7   2       75.99       80.54      6.56 o 
   5   7   2        3.76        3.78      1.50 o 
   6   7   2        7.32        6.63      1.25 o 
   7   7   2        7.24        9.18      4.17 o 
  -7   8   2       10.81        4.52      2.19 o 
  -6   8   2        7.44        7.84      2.84 o 
  -5   8   2        4.08        4.62      2.32 o 
  -4   8   2      117.24      142.20      7.15 o 
  -3   8   2       36.83       49.15      6.58 o 
  -2   8   2       22.00       24.62      5.21 o 
  -1   8   2      110.56      108.20      9.40 o 
   0   8   2       75.64       71.99      3.21 o 
   1   8   2       79.68       78.57      3.54 o 
   2   8   2       69.53       68.44      6.59 o 
   3   8   2       52.41       51.09      3.10 o 
   4   8   2       56.60       60.56      2.86 o 
   5   8   2       64.13       70.67      2.85 o 
   6   8   2        5.79        7.51      2.38 o 
   7   8   2        9.56        7.95      2.20 o 
  -6   9   2       12.88        8.39      4.65 o 
  -5   9   2       10.91       10.49      2.73 o 
  -4   9   2        3.22        2.47      2.11 o 
  -3   9   2       26.93       29.00      6.54 o 
  -2   9   2       32.94       35.45      6.71 o 
  -1   9   2        7.00        7.27      4.70 o 
   0   9   2       50.40       48.21      2.90 o 
   1   9   2       65.05       63.87      3.80 o 
   2   9   2       13.07       13.99      2.64 o 
   3   9   2        4.24        3.30      1.74 o 
   4   9   2       13.07       11.60      1.86 o 
   5   9   2        6.94        7.53      1.59 o 
   6   9   2       28.24       36.28      4.41 o 
  -5  10   2        4.64        2.57      5.04 o 
  -4  10   2        2.42        0.68      1.78 o 
  -3  10   2        0.36        0.02      4.21 o 
  -2  10   2       12.90       13.72      5.38 o 
  -1  10   2        3.31        1.73      4.42 o 
   0  10   2        8.02        9.00      6.97 o 
   1  10   2        1.22        0.88      1.63 o 
   2  10   2        5.03        3.16      2.00 o 
   3  10   2        6.96        5.24      2.78 o 
   4  10   2       12.77       12.29      4.27 o 
   5  10   2       11.07        9.43      1.96 o 
  -2  11   2       12.31       14.81      6.56 o 
  -1  11   2        1.96        1.33      5.02 o 
   0  11   2        9.74       13.02      6.20 o 
   1  11   2        0.60        2.93      3.44 o 
   0   1   3     1105.58     1072.30     21.57 o 
   1   1   3     3083.76     3407.24     74.95 o 
  -1   2   3     6020.43     6717.32    182.74 o 
   0   2   3      522.03      488.13      6.95 o 
   1   2   3     3321.81     3523.40     77.11 o 
   2   2   3      867.54      896.58     14.35 o 
  -2   3   3     1078.56     1109.03     15.86 o 
  -1   3   3      145.87      156.41     17.91 o 
   0   3   3     1285.19     1204.42     22.68 o 
   1   3   3      309.84      275.68      4.21 o 
   2   3   3      106.28       94.41      2.19 o 
   3   3   3      166.73      171.63      2.41 o 
  -3   4   3       74.37       70.22      1.30 o 
  -2   4   3      781.16      821.69     13.80 o 
  -1   4   3       83.74       90.89      2.88 o 
   0   4   3      404.84      410.25      7.28 o 
   1   4   3      150.97      149.91      6.71 o 
   2   4   3      978.34      975.52     12.94 o 
   3   4   3      705.20      691.20      8.91 o 
   4   4   3       51.87       52.70      1.35 o 
  -4   5   3      125.73      120.87      3.06 o 
  -3   5   3      794.89      943.75     67.73 o 
  -2   5   3      237.98      247.98      6.24 o 
  -1   5   3      283.32      300.35      6.86 o 
   0   5   3       14.30       13.63      1.57 o 
   1   5   3      967.56      984.11     16.94 o 
   2   5   3        8.24       11.76      1.10 o 
   3   5   3       87.44       87.86      1.97 o 
   4   5   3       89.05       88.86      2.11 o 
   5   5   3       12.75       11.15      1.09 o 
  -5   6   3       55.96       55.83      2.09 o 
  -4   6   3       43.13       46.10      2.21 o 
  -3   6   3       20.89       20.74      2.57 o 
  -2   6   3      207.15      217.86      6.10 o 
  -1   6   3       33.89       34.17      2.66 o 
   0   6   3       88.20       86.53      5.42 o 
   1   6   3       92.03       86.61      2.74 o 
   2   6   3      259.10      253.56      7.34 o 
   3   6   3      172.20      175.31      3.18 o 
   4   6   3       67.15       65.75      3.79 o 
   5   6   3       83.59       85.13      2.27 o 
   6   6   3       16.31       17.79      1.57 o 
  -6   7   3       19.45       22.41      2.20 o 
  -5   7   3       18.69       18.79      2.07 o 
  -4   7   3        5.20        4.10      1.62 o 
  -3   7   3        0.27        1.58      3.23 o 
  -2   7   3      363.36      364.68     11.20 o 
  -1   7   3       45.50       49.67      2.14 o 
   0   7   3       92.46       90.51      3.23 o 
   1   7   3       63.13       66.90      2.97 o 
   2   7   3       18.47       27.33      6.11 o 
   3   7   3      131.11      141.77      3.49 o 
   4   7   3       17.96       18.32      1.89 o 
   5   7   3      102.93       93.85      2.84 o 
   6   7   3        8.80        8.44      1.09 o 
   7   7   3       11.61       14.22      2.21 o 
  -7   8   3        4.41        4.23      4.36 o 
  -6   8   3       22.91       25.78      2.56 o 
  -5   8   3       85.06       89.77      6.15 o 
  -4   8   3        3.97        2.66      1.79 o 
  -3   8   3       22.47       27.27      5.79 o 
  -2   8   3       96.84      100.54      7.08 o 
  -1   8   3      145.41      126.73      7.99 o 
   0   8   3       38.93       36.83      2.54 o 
   1   8   3        4.18        3.34      1.78 o 
   2   8   3       39.37       42.44      4.29 o 
   3   8   3       78.68       83.50      4.13 o 
   4   8   3       52.18       46.77      2.10 o 
   5   8   3       16.41       15.25      1.38 o 
   6   8   3      109.71      112.06      4.94 o 
   7   8   3        9.58        3.19      2.72 o 
  -6   9   3       12.78       22.89      6.01 o 
  -5   9   3       13.48       14.72      5.94 o 
  -4   9   3        2.40        2.14      2.24 o 
  -3   9   3        7.24        7.09      5.00 o 
  -2   9   3       30.54       34.13      6.78 o 
  -1   9   3       13.04       15.30      5.34 o 
   0   9   3       52.43       44.79      2.81 o 
   1   9   3       20.76       20.19      2.24 o 
   2   9   3       41.43       43.59      3.41 o 
   3   9   3        4.15        5.29      2.12 o 
   4   9   3       87.95       94.44      3.94 o 
   5   9   3        5.51        3.91      1.37 o 
   6   9   3        5.04        4.96      2.31 o 
  -5  10   3        1.60        0.77      6.33 o 
  -4  10   3        0.58       -1.58      4.68 o 
  -3  10   3        4.74       -1.11      4.74 o 
  -2  10   3        8.82        9.60      5.41 o 
  -1  10   3       47.71       50.61      6.25 o 
   0  10   3        3.15        2.32      3.36 o 
   1  10   3        1.23        1.76      1.61 o 
   2  10   3        5.14        2.87      1.48 o 
   3  10   3       56.64       61.79      5.99 o 
   4  10   3        1.15        1.86      2.02 o 
   5  10   3        6.09        0.11      2.46 o 
  -2  11   3        4.11        3.91      5.41 o 
  -1  11   3        3.08        4.15      5.77 o 
   0  11   3        5.91        6.36      4.02 o 
   1  11   3        1.12       -4.63      5.93 o 
   2  11   3        8.30        7.18      4.62 o 
   0   0   4     6766.86     7365.44    479.54 o 
   0   1   4      498.04      433.61     10.33 o 
   1   1   4     4108.87     4379.45    104.69 o 
  -1   2   4     3246.82     3396.52     75.15 o 
   0   2   4      223.31      213.14      3.75 o 
   1   2   4      266.39      242.19      4.50 o 
   2   2   4      133.54      140.83      3.11 o 
  -2   3   4      866.80      946.07     16.15 o 
  -1   3   4      205.95      218.59      4.82 o 
   0   3   4      171.18      167.00      2.71 o 
   1   3   4       49.97       51.19      1.85 o 
   2   3   4      753.16      813.00     14.20 o 
   3   3   4      842.29      877.38     15.58 o 
  -3   4   4      232.70      236.63      3.42 o 
  -2   4   4     1787.78     1683.50     27.73 o 
  -1   4   4     1880.44     1971.61     39.37 o 
   0   4   4      291.06      299.77      4.55 o 
   1   4   4      158.20      165.91      3.05 o 
   2   4   4      331.57      339.37      5.41 o 
   3   4   4       47.01       50.32      1.58 o 
   4   4   4      110.15      106.57      1.90 o 
  -4   5   4       29.18       31.18      1.09 o 
  -3   5   4       11.89        9.03      0.72 o 
  -2   5   4       44.44       43.91      2.27 o 
  -1   5   4      358.81      366.75     14.26 o 
   0   5   4       36.11       32.80      2.08 o 
   1   5   4      191.95      191.62      3.92 o 
   2   5   4       49.39       49.94      1.71 o 
   3   5   4      163.83      162.80      3.21 o 
   4   5   4       24.36       25.86      1.23 o 
   5   5   4       81.59       76.24      1.89 o 
  -5   6   4       26.97       20.74      1.44 o 
  -4   6   4       80.14       75.07      2.88 o 
  -3   6   4      132.98      127.70      4.19 o 
  -2   6   4      185.24      182.33      5.82 o 
  -1   6   4      652.27      660.13     11.69 o 
   0   6   4       74.72       74.89      2.73 o 
   1   6   4       38.42       44.58      1.55 o 
   2   6   4       35.40       31.28      1.44 o 
   3   6   4      502.57      504.76      7.75 o 
   4   6   4      154.10      154.12      3.53 o 
   5   6   4       97.58       98.23      2.49 o 
   6   6   4       70.65       68.75      2.56 o 
  -6   7   4        7.92        6.79      1.07 o 
  -5   7   4       14.76       14.61      1.20 o 
  -4   7   4        3.54        3.23      0.99 o 
  -3   7   4       97.26       90.76      5.06 o 
  -2   7   4      343.67      350.45     17.40 o 
  -1   7   4      140.53      150.92      5.66 o 
   0   7   4       46.38       56.67      3.55 o 
   1   7   4       32.21       30.57      1.79 o 
   2   7   4       13.13        9.65      1.26 o 
   3   7   4      271.12      277.35      5.62 o 
   4   7   4      141.38      151.09      3.75 o 
   5   7   4        8.03        9.06      1.25 o 
   6   7   4        4.25        2.97      0.83 o 
   7   7   4       13.14       13.63      2.51 o 
  -7   8   4       30.58       38.98      7.22 o 
  -6   8   4       13.06       18.39      4.04 o 
  -5   8   4        2.01        5.50      5.49 o 
  -4   8   4       26.21       23.32      1.92 o 
  -3   8   4       22.26       16.23      3.93 o 
  -2   8   4       25.37       22.14      3.67 o 
  -1   8   4       29.43       34.19      6.80 o 
   0   8   4       17.48       20.35      2.20 o 
   1   8   4       26.47       24.09      2.08 o 
   2   8   4       45.90       44.45      2.65 o 
   3   8   4        0.42        1.64      1.37 o 
   4   8   4       27.59       32.47      2.87 o 
   5   8   4        6.70        5.72      1.54 o 
   6   8   4       19.57       16.03      1.65 o 
   7   8   4       14.79       12.22      3.16 o 
  -5   9   4        2.46       -0.53      2.97 o 
  -4   9   4       23.05       29.57      5.14 o 
  -3   9   4       69.03       68.31      6.60 o 
  -2   9   4       58.46       72.91      6.32 o 
  -1   9   4        3.90        2.58      1.34 o 
   0   9   4       14.28       14.18      2.04 o 
   1   9   4       23.43       23.32      1.92 o 
   2   9   4       22.88       21.97      3.27 o 
   3   9   4        6.86       10.23      1.88 o 
   4   9   4        4.10        2.26      1.57 o 
   5   9   4        4.66        3.03      1.71 o 
   6   9   4        3.23        2.77      4.07 o 
  -4  10   4       10.02       17.67      5.88 o 
  -3  10   4       15.28       15.99      5.05 o 
  -2  10   4        3.19        6.38      4.48 o 
  -1  10   4        7.02        4.58      4.15 o 
   0  10   4        5.74        7.02      3.71 o 
   1  10   4        4.19        2.27      1.27 o 
   2  10   4       18.76       19.44      2.73 o 
   3  10   4       24.67       21.95      2.76 o 
   4  10   4        4.57        5.75      2.10 o 
  -1  11   4        2.77        4.16      4.11 o 
   0  11   4        0.52       -2.05      5.22 o 
   1  11   4       15.54       15.02      9.07 o 
   0   1   5      393.75      378.94      9.24 o 
   1   1   5      710.43      674.27     14.26 o 
  -1   2   5      118.29      103.58      3.06 o 
   0   2   5     1014.28      980.78     21.90 o 
   1   2   5       63.47       62.58      2.48 o 
   2   2   5      314.17      293.46      8.56 o 
  -2   3   5      869.41      861.78     15.94 o 
  -1   3   5      402.45      429.94      8.57 o 
   0   3   5      208.72      245.24     12.84 o 
   1   3   5      685.41      702.43     12.72 o 
   2   3   5      365.59      391.99      7.32 o 
   3   3   5      942.48      978.71     18.51 o 
  -3   4   5      189.69      190.01      4.68 o 
  -2   4   5     1340.80     1317.63     25.98 o 
  -1   4   5      144.61      140.82      4.40 o 
   0   4   5     1058.23     1112.55     18.00 o 
   1   4   5      109.79      112.74      2.91 o 
   2   4   5      453.08      463.27      8.54 o 
   3   4   5       92.03      109.31      7.80 o 
   4   4   5      212.51      219.28      4.00 o 
  -4   5   5      164.78      171.40      3.46 o 
  -3   5   5       96.06       98.94      3.71 o 
  -2   5   5      188.10      190.58      4.75 o 
  -1   5   5       10.32        9.43      1.29 o 
   0   5   5       19.16       17.76      1.13 o 
   1   5   5      514.83      513.89      8.46 o 
   2   5   5       24.79       29.04      1.49 o 
   3   5   5       41.04       33.87      1.62 o 
   4   5   5       48.10       46.89      1.96 o 
   5   5   5       35.12       32.78      1.73 o 
  -5   6   5       50.35       54.93      2.31 o 
  -4   6   5       25.28       24.58      3.24 o 
  -3   6   5      589.38      574.89     14.93 o 
  -2   6   5       93.87       94.62      4.07 o 
  -1   6   5      112.53      111.36      3.91 o 
   0   6   5       50.69       46.80      2.13 o 
   1   6   5      115.16      113.48      3.34 o 
   2   6   5      152.82      169.12      4.21 o 
   3   6   5       11.19       12.09      1.37 o 
   4   6   5       12.60       12.09      1.37 o 
   5   6   5        0.02        1.13      1.15 o 
   6   6   5       13.02       12.11      1.27 o 
  -6   7   5        3.96        4.19      1.33 o 
  -5   7   5        4.40        3.44      1.62 o 
  -4   7   5       13.00        9.46      3.29 o 
  -3   7   5        6.87        5.10      0.92 o 
  -2   7   5      185.46      196.62      7.52 o 
  -1   7   5       81.28       82.78      2.83 o 
   0   7   5       86.43       81.99      2.43 o 
   1   7   5      310.61      314.02      5.81 o 
   2   7   5       34.10       32.64      1.71 o 
   3   7   5       71.19       76.87      2.84 o 
   4   7   5      129.81      129.34      3.51 o 
   5   7   5       12.20       12.94      1.71 o 
   6   7   5       44.63       39.53      2.46 o 
   7   7   5       16.72       15.82      3.14 o 
  -7   8   5        6.35        7.59      3.58 o 
  -6   8   5        7.08       10.68      2.76 o 
  -5   8   5       32.21       37.37      4.88 o 
  -4   8   5        3.09        0.09      2.22 o 
  -3   8   5       54.26       56.68      4.21 o 
  -2   8   5       10.03        8.69      2.65 o 
  -1   8   5      114.60      108.27      3.82 o 
   0   8   5       97.57       92.51      2.69 o 
   1   8   5        6.03        5.51      0.93 o 
   2   8   5       24.00       21.35      1.62 o 
   3   8   5       33.32       31.74      2.17 o 
   4   8   5      128.65      138.15      4.02 o 
   5   8   5       78.07       78.13      3.02 o 
   6   8   5        0.43        1.55      2.11 o 
   7   8   5       17.19       19.69      4.48 o 
  -6   9   5        8.42        8.75      3.01 o 
  -5   9   5       14.72        6.24      4.59 o 
  -4   9   5       27.71       29.62      5.23 o 
  -3   9   5       25.29       20.18      5.08 o 
  -2   9   5       10.26       12.19      4.13 o 
  -1   9   5       57.89       57.58      5.63 o 
   0   9   5        1.13        0.65      0.87 o 
   1   9   5       43.61       47.18      2.11 o 
   2   9   5       48.13       50.31      2.18 o 
   3   9   5       86.17       90.63      3.07 o 
   4   9   5        6.77        4.43      1.46 o 
   5   9   5        0.20        0.34      1.33 o 
   6   9   5        1.18        1.09      1.99 o 
  -4  10   5       14.99        9.14      4.29 o 
  -3  10   5        0.33       -0.81      2.36 o 
  -2  10   5       18.36       15.13      5.59 o 
  -1  10   5        2.18        1.09      2.31 o 
   0  10   5        6.57        3.24      1.44 o 
   1  10   5        3.04        3.04      1.29 o 
   2  10   5        4.11        2.81      1.83 o 
   3  10   5        1.74        0.25      1.78 o 
   4  10   5        0.51        0.06      2.28 o 
   0  11   5        6.76        5.44      4.00 o 
   0   1   6      117.68      121.39      5.05 o 
   1   1   6       21.14       26.19      2.83 o 
  -1   2   6      538.29      524.28     13.18 o 
   0   2   6      235.19      262.40      7.57 o 
   1   2   6      717.47      719.89     17.27 o 
   2   2   6      850.75      827.49     15.65 o 
  -2   3   6     2433.02     2413.76     53.04 o 
  -1   3   6       63.03       70.62      2.62 o 
   0   3   6      110.43      117.70      5.12 o 
   1   3   6      636.89      631.19     11.84 o 
   2   3   6     1371.72     1355.33     27.62 o 
   3   3   6      202.76      179.17      4.62 o 
  -3   4   6       13.28       11.17      1.76 o 
  -2   4   6       25.31       27.45      2.31 o 
  -1   4   6      377.41      379.77      7.99 o 
   0   4   6      714.02      748.07     13.39 o 
   1   4   6      224.41      224.52      4.85 o 
   2   4   6        3.59        2.09      1.17 o 
   3   4   6      325.61      321.83      6.72 o 
   4   4   6        1.39        1.61      1.22 o 
  -4   5   6       68.03       62.58      3.87 o 
  -3   5   6      439.14      437.57      8.91 o 
  -2   5   6      182.46      190.64      5.03 o 
  -1   5   6       15.01       17.02      1.87 o 
   0   5   6        0.70        1.04      0.97 o 
   1   5   6       38.44       39.30      1.92 o 
   2   5   6      240.82      222.55      4.24 o 
   3   5   6       49.65       48.52      1.97 o 
   4   5   6       25.43       24.28      1.56 o 
   5   5   6       66.15       62.81      2.46 o 
  -5   6   6      109.37      101.52      2.74 o 
  -4   6   6       29.93       35.10      1.57 o 
  -3   6   6       80.07       78.64      3.40 o 
  -2   6   6      177.63      167.23      4.79 o 
  -1   6   6        6.98        5.17      0.77 o 
   0   6   6       22.09       19.12      1.20 o 
   1   6   6       79.82       80.41      2.97 o 
   2   6   6      178.27      166.70      4.57 o 
   3   6   6        5.66        6.47      1.34 o 
   4   6   6       99.36       94.48      3.04 o 
   5   6   6      116.62      115.99      3.41 o 
   6   6   6        5.59        5.55      1.27 o 
  -6   7   6        9.53       10.32      2.03 o 
  -5   7   6       80.60       82.89      4.39 o 
  -4   7   6       98.55       98.44      4.56 o 
  -3   7   6      433.64      415.69     10.91 o 
  -2   7   6       14.80       16.85      2.52 o 
  -1   7   6       67.65       66.76      2.51 o 
   0   7   6       14.11       13.45      1.23 o 
   1   7   6       17.31       16.41      1.51 o 
   2   7   6       87.04       95.00      2.81 o 
   3   7   6       28.79       25.58      1.80 o 
   4   7   6      132.86      124.09      3.68 o 
   5   7   6       43.24       46.02      2.44 o 
   6   7   6        2.44        2.91      1.25 o 
   7   7   6       14.01       14.41      4.14 o 
  -7   8   6        4.08        2.85      3.12 o 
  -6   8   6        6.20        3.88      3.00 o 
  -5   8   6        7.07        7.44      3.21 o 
  -4   8   6        4.16        3.04      1.83 o 
  -3   8   6       21.99       24.11      2.96 o 
  -2   8   6        9.87        7.22      2.29 o 
  -1   8   6      120.08      109.41      3.82 o 
   0   8   6      106.94      109.08      2.45 o 
   1   8   6       53.59       53.79      2.82 o 
   2   8   6       24.01       26.38      1.79 o 
   3   8   6       19.65       17.48      1.85 o 
   4   8   6        7.59        8.27      1.59 o 
   5   8   6       15.81       17.53      2.03 o 
   6   8   6        9.31       13.03      2.96 o 
   7   8   6        5.12       11.80      3.84 o 
  -6   9   6       17.94       15.77      4.23 o 
  -5   9   6        3.43        3.86      3.32 o 
  -4   9   6       14.37       13.98      3.33 o 
  -3   9   6        4.51        4.82      2.77 o 
  -2   9   6        6.59        4.45      1.32 o 
  -1   9   6       11.78        8.01      1.65 o 
   0   9   6       14.32       13.65      1.88 o 
   1   9   6       76.53       81.92      2.58 o 
   2   9   6        9.79        9.07      1.32 o 
   3   9   6        1.04        0.50      1.21 o 
   4   9   6        1.43        0.48      1.58 o 
   5   9   6       12.79       13.19      1.96 o 
   6   9   6       15.85       20.29      5.38 o 
  -4  10   6        0.84        3.98      3.02 o 
  -3  10   6        4.95        4.86      3.09 o 
  -2  10   6        6.79        3.89      2.96 o 
  -1  10   6        0.40        3.11      3.17 o 
   0  10   6        3.88        2.64      2.59 o 
   1  10   6        3.61        2.91      1.37 o 
   2  10   6       12.13        9.29      1.99 o 
   3  10   6        8.63        6.42      2.40 o 
   4  10   6       22.44       26.77      3.55 o 
   0   1   7      131.09      141.22      5.70 o 
   1   1   7     1061.62     1087.21     25.35 o 
  -1   2   7      215.80      212.68      7.01 o 
   0   2   7      340.45      365.48     10.00 o 
   1   2   7      189.79      183.14      6.42 o 
   2   2   7       99.46      101.92      4.67 o 
  -2   3   7      599.63      642.95     12.81 o 
  -1   3   7      365.06      383.25     11.66 o 
   0   3   7      610.68      626.12     15.13 o 
   1   3   7       23.99       24.88      1.81 o 
   2   3   7       53.15       54.65      4.15 o 
   3   3   7       85.87       85.73      3.15 o 
  -3   4   7      109.97      111.14      5.34 o 
  -2   4   7      254.55      263.40      6.72 o 
  -1   4   7      200.06      188.01      4.99 o 
   0   4   7      348.64      339.63      9.68 o 
   1   4   7       73.11       74.27      2.75 o 
   2   4   7      215.18      223.64      5.43 o 
   3   4   7      244.09      236.98      5.90 o 
   4   4   7      328.71      313.68      7.34 o 
  -4   5   7      361.64      338.26      8.17 o 
  -3   5   7      296.04      306.17      7.39 o 
  -2   5   7      102.03      105.53      4.35 o 
  -1   5   7        7.83        9.00      2.42 o 
   0   5   7      334.87      339.96      6.42 o 
   1   5   7      390.94      341.18      9.14 o 
   2   5   7        8.28       12.46      1.85 o 
   3   5   7      118.76      119.47      4.36 o 
   4   5   7       38.36       36.31      2.65 o 
   5   5   7        4.36        5.77      1.40 o 
  -5   6   7        0.62        2.96      1.15 o 
  -4   6   7        9.42        6.86      1.98 o 
  -3   6   7       38.75       40.51      3.31 o 
  -2   6   7      127.03      129.69      4.68 o 
  -1   6   7       87.28       93.02      3.78 o 
   0   6   7      151.82      156.52      3.49 o 
   1   6   7      304.72      302.20      5.94 o 
   2   6   7      270.28      266.67      6.04 o 
   3   6   7      129.24      129.13      3.88 o 
   4   6   7       14.68       13.03      1.63 o 
   5   6   7       18.47       18.88      1.84 o 
   6   6   7       40.24       36.29      2.24 o 
  -6   7   7       15.41       13.60      2.53 o 
  -5   7   7       18.76       16.64      2.55 o 
  -4   7   7      109.25      105.52      5.44 o 
  -3   7   7       43.51       40.67      3.69 o 
  -2   7   7       18.27       19.40      2.58 o 
  -1   7   7      111.38      115.99      4.36 o 
   0   7   7        1.82        1.80      1.06 o 
   1   7   7       13.96       14.48      1.46 o 
   2   7   7        0.34       -0.56      1.01 o 
   3   7   7        4.55        4.35      1.37 o 
   4   7   7       11.45        9.98      1.78 o 
   5   7   7       76.06       73.93      2.84 o 
   6   7   7        7.48        4.90      1.40 o 
   7   7   7        5.42        5.75      1.89 o 
  -7   8   7        2.29        0.08      3.33 o 
  -6   8   7       13.49       12.76      3.75 o 
  -5   8   7        2.89        2.91      2.92 o 
  -4   8   7       23.87       19.71      3.20 o 
  -3   8   7        1.17        1.01      2.32 o 
  -2   8   7       41.64       45.14      4.89 o 
  -1   8   7      150.82      148.32      3.80 o 
   0   8   7      116.86      117.41      3.24 o 
   1   8   7       27.13       29.27      1.64 o 
   2   8   7       62.68       61.68      2.53 o 
   3   8   7       17.12       19.00      1.80 o 
   4   8   7       30.43       34.42      2.25 o 
   5   8   7        2.74        3.18      1.60 o 
   6   8   7       22.69       17.87      3.59 o 
   7   8   7        0.99       -0.56      3.57 o 
  -5   9   7       21.06       22.24      4.54 o 
  -4   9   7        0.87       -0.30      2.78 o 
  -3   9   7       12.88       14.34      3.98 o 
  -2   9   7        5.82        5.95      2.83 o 
  -1   9   7       16.86       17.04      1.84 o 
   0   9   7        8.17        6.05      1.07 o 
   1   9   7       28.46       27.88      2.03 o 
   2   9   7       56.96       55.79      2.47 o 
   3   9   7       17.19       14.26      1.87 o 
   4   9   7       14.03       17.47      2.29 o 
   5   9   7        7.38        8.66      2.31 o 
  -3  10   7        2.30        1.17      3.34 o 
  -2  10   7        0.94        0.60      2.99 o 
  -1  10   7       32.48       27.83      4.23 o 
   0  10   7       15.55       14.06      4.63 o 
   1  10   7       17.12       11.68      2.45 o 
   2  10   7       10.51       10.70      3.54 o 
   3  10   7       39.25       42.15      2.99 o 
   0   0   8        7.07       16.76      6.41 o 
   0   1   8     1314.00     1304.62     32.51 o 
   1   1   8      215.33      230.83      7.80 o 
  -1   2   8       95.40      106.24      5.39 o 
   0   2   8      212.69      205.39      7.56 o 
   1   2   8      218.33      205.70      7.39 o 
   2   2   8       66.86       74.68      4.58 o 
  -2   3   8      292.86      306.56      9.90 o 
  -1   3   8      101.16       99.81      5.60 o 
   0   3   8      169.14      166.41      6.92 o 
   1   3   8        5.58        4.04      2.30 o 
   2   3   8        2.80        6.44      1.38 o 
   3   3   8      101.84      101.33      3.85 o 
  -3   4   8       29.39       32.22      3.17 o 
  -2   4   8      136.46      141.26      4.44 o 
  -1   4   8      154.67      159.63      7.08 o 
   0   4   8       62.94       62.53      4.33 o 
   1   4   8       79.04       72.08      2.67 o 
   2   4   8       85.08       86.65      3.67 o 
   3   4   8        2.33        2.86      1.46 o 
   4   4   8       75.90       87.03      4.81 o 
  -4   5   8       69.61       75.45      3.90 o 
  -3   5   8      144.97      148.62      5.77 o 
  -2   5   8      313.79      304.25      8.81 o 
  -1   5   8      365.04      361.90     12.43 o 
   0   5   8      576.18      545.06     15.03 o 
   1   5   8      214.33      193.55     10.38 o 
   2   5   8      139.39      140.64      4.32 o 
   3   5   8       19.57       24.81      2.15 o 
   4   5   8      135.27      142.20      5.08 o 
   5   5   8       51.02       52.47      3.05 o 
  -5   6   8      126.21      121.15      3.88 o 
  -4   6   8       92.06       85.43      4.41 o 
  -3   6   8       57.50       59.68      3.67 o 
  -2   6   8      100.62      100.39      4.57 o 
  -1   6   8       16.12       16.61      2.98 o 
   0   6   8       36.04       33.02      1.62 o 
   1   6   8       56.57       54.52      2.47 o 
   2   6   8      228.89      230.10      5.63 o 
   3   6   8      233.97      220.22      5.13 o 
   4   6   8       51.49       51.67      2.32 o 
   5   6   8       55.28       58.47      2.48 o 
   6   6   8       13.59       12.17      1.70 o 
  -6   7   8        6.95        5.41      2.45 o 
  -5   7   8        8.72       11.34      2.65 o 
  -4   7   8       10.55        9.81      1.11 o 
  -3   7   8        3.83        5.59      2.01 o 
  -2   7   8       34.61       35.78      2.86 o 
  -1   7   8       26.28       22.13      2.87 o 
   0   7   8       57.40       50.18      3.19 o 
   1   7   8       33.97       31.34      1.90 o 
   2   7   8       13.01       14.95      1.76 o 
   3   7   8       66.49       72.14      2.93 o 
   4   7   8       12.88       14.55      1.86 o 
   5   7   8        6.38        4.91      1.50 o 
   6   7   8        8.50        4.34      2.40 o 
   7   7   8        2.32        1.96      1.88 o 
  -6   8   8       10.36        9.48      3.64 o 
  -5   8   8        9.17        5.42      3.26 o 
  -4   8   8       39.55       34.29      4.08 o 
  -3   8   8       29.20       24.96      3.72 o 
  -2   8   8       10.43        8.64      1.39 o 
  -1   8   8       66.14       62.43      3.45 o 
   0   8   8       48.46       48.79      2.45 o 
   1   8   8       12.82       11.47      1.53 o 
   2   8   8       27.95       27.28      2.12 o 
   3   8   8        2.61        2.01      1.23 o 
   4   8   8        1.35       -0.09      1.20 o 
   5   8   8        9.68       10.27      1.72 o 
   6   8   8        2.83        6.63      2.90 o 
  -5   9   8        3.11       -2.08      2.92 o 
  -4   9   8        1.02        1.61      3.22 o 
  -3   9   8       10.87       11.36      4.23 o 
  -2   9   8       17.71       19.74      3.15 o 
  -1   9   8       16.97        9.93      4.19 o 
   0   9   8       43.90       47.16      3.54 o 
   1   9   8       22.03       14.99      2.17 o 
   2   9   8       14.03       14.94      1.82 o 
   3   9   8        2.75        3.22      1.78 o 
   4   9   8        6.41        5.70      1.58 o 
   5   9   8       10.70        7.76      1.81 o 
  -2  10   8        1.19        1.32      2.67 o 
  -1  10   8       11.53        9.62      4.53 o 
   0  10   8        0.22       -1.73      1.73 o 
   1  10   8        4.25        6.73      2.24 o 
   2  10   8       20.40       22.03      4.35 o 
   0   1   9      167.67      191.51     23.16 o 
   1   1   9       85.41       99.14      8.96 o 
  -1   2   9      126.93      125.87      6.26 o 
   0   2   9     1025.05      999.66     26.43 o 
   1   2   9      130.48      125.56      5.91 o 
   2   2   9      276.96      261.97      9.17 o 
  -2   3   9       25.01       24.03      3.45 o 
  -1   3   9      483.34      478.18     14.57 o 
   0   3   9      209.91      204.60      7.83 o 
   1   3   9      109.10       92.04      5.44 o 
   2   3   9       90.88       87.61      5.28 o 
   3   3   9       36.21       42.82      4.14 o 
  -3   4   9      246.14      249.33      7.65 o 
  -2   4   9      185.13      187.57      8.56 o 
  -1   4   9       58.62       63.49      4.89 o 
   0   4   9      211.71      213.25      8.39 o 
   1   4   9      103.70      102.96      5.93 o 
   2   4   9      233.39      250.13      5.88 o 
   3   4   9        3.64        3.36      1.68 o 
   4   4   9      238.52      234.31      7.34 o 
  -4   5   9       80.46       77.02      4.53 o 
  -3   5   9      147.92      161.63      6.56 o 
  -2   5   9       82.28       75.96      6.16 o 
  -1   5   9      245.43      244.27      9.54 o 
   0   5   9      323.52      336.21     12.48 o 
   1   5   9      292.13      286.42     10.69 o 
   2   5   9      192.89      196.82      5.98 o 
   3   5   9       48.74       48.95      7.39 o 
   4   5   9        6.26        7.89      2.07 o 
   5   5   9       55.26       50.81      3.28 o 
  -5   6   9       33.85       33.01      2.10 o 
  -4   6   9       91.59       98.53      4.53 o 
  -3   6   9       73.83       66.98      4.06 o 
  -2   6   9       28.89       40.61      5.71 o 
  -1   6   9      119.01      119.23      7.06 o 
   0   6   9      153.80      153.11      7.63 o 
   1   6   9       18.94       16.48      1.99 o 
   2   6   9       44.34       47.47      3.03 o 
   3   6   9       42.52       39.87      3.30 o 
   4   6   9       10.56        8.17      1.58 o 
   5   6   9        5.45        4.64      1.42 o 
   6   6   9       20.80       18.50      1.92 o 
  -6   7   9       10.27        9.18      3.15 o 
  -5   7   9       14.03        6.84      2.68 o 
  -4   7   9       79.93       74.54      4.54 o 
  -3   7   9       20.25       21.60      2.90 o 
  -2   7   9        6.01        5.81      1.93 o 
  -1   7   9       49.36       50.72      3.94 o 
   0   7   9        1.38        0.73      2.38 o 
   1   7   9       30.92       25.38      2.03 o 
   2   7   9       45.22       45.70      2.37 o 
   3   7   9       43.08       45.48      2.56 o 
   4   7   9       11.34       10.66      1.78 o 
   5   7   9       65.15       64.00      2.98 o 
   6   7   9       15.37       13.29      2.71 o 
   7   7   9        3.31        5.14      2.55 o 
  -6   8   9        0.64        0.89      3.47 o 
  -5   8   9       11.89       14.19      3.45 o 
  -4   8   9       15.61       11.23      3.32 o 
  -3   8   9       19.51       22.26      3.54 o 
  -2   8   9       10.68        6.90      1.79 o 
  -1   8   9       15.56       16.74      2.76 o 
   0   8   9       16.26       16.21      2.80 o 
   1   8   9       18.37       17.77      1.79 o 
   2   8   9       17.78       18.16      2.02 o 
   3   8   9        2.21        2.26      1.49 o 
   4   8   9       42.46       47.56      2.74 o 
   5   8   9       23.11       21.71      2.21 o 
   6   8   9        4.26        5.64      2.50 o 
  -4   9   9        9.15       11.42      4.03 o 
  -3   9   9        2.02        0.74      3.13 o 
  -2   9   9        0.68       -1.19      2.29 o 
  -1   9   9        5.29        2.68      2.78 o 
   0   9   9       18.86       15.44      3.46 o 
   1   9   9        6.85        5.68      1.83 o 
   2   9   9       22.97       17.68      3.04 o 
   3   9   9        9.95       10.50      1.76 o 
   4   9   9        1.46        0.93      1.37 o 
  -1  10   9        2.52        1.80      3.83 o 
   0  10   9        6.68        5.53      2.01 o 
   1  10   9       37.77       32.86      4.63 o 
   0   1  10      166.24      164.89      7.34 o 
   1   1  10       40.91       50.82      4.51 o 
  -1   2  10       54.89       60.99      4.81 o 
   0   2  10      234.20      248.71      9.22 o 
   1   2  10      351.09      356.92     11.80 o 
   2   2  10      218.92      206.83      8.93 o 
  -2   3  10      479.85      457.24     14.37 o 
  -1   3  10       12.46       10.91      3.30 o 
   0   3  10       64.21       64.00      5.71 o 
   1   3  10      237.43      236.26      9.46 o 
   2   3  10      332.72      328.99     11.45 o 
   3   3  10      135.97      128.79      7.63 o 
  -3   4  10      148.56      141.11      7.66 o 
  -2   4  10      109.23      116.30      7.73 o 
  -1   4  10      271.35      273.12     10.91 o 
   0   4  10      176.53      180.48      9.29 o 
   1   4  10      637.11      615.33     18.86 o 
   2   4  10       82.54       87.98      5.98 o 
   3   4  10       27.79       25.23      4.02 o 
   4   4  10        7.05        9.88      2.23 o 
  -4   5  10       46.71       46.40      3.92 o 
  -3   5  10      127.40      129.56      7.77 o 
  -2   5  10       16.01       12.11      4.01 o 
  -1   5  10      103.56      117.29      7.33 o 
   0   5  10       26.53       25.63      4.20 o 
   1   5  10        5.77        4.65      3.15 o 
   2   5  10       31.39       35.42      4.42 o 
   3   5  10       20.40       22.86      2.51 o 
   4   5  10        0.43       -0.62      1.78 o 
   5   5  10        3.67        4.10      2.36 o 
  -5   6  10       51.43       54.20      4.06 o 
  -4   6  10       12.18       13.94      2.65 o 
  -3   6  10       59.59       63.31      3.58 o 
  -2   6  10       22.45       22.29      4.49 o 
  -1   6  10       10.97        8.24      3.66 o 
   0   6  10      180.90      188.97      8.56 o 
   1   6  10       47.25       50.94      5.80 o 
   2   6  10       45.06       45.95      2.77 o 
   3   6  10       20.83       17.62      2.56 o 
   4   6  10       88.17       86.23      4.38 o 
   5   6  10       18.74       14.73      1.71 o 
   6   6  10        3.02        3.24      1.51 o 
  -6   7  10        0.08        1.00      2.36 o 
  -5   7  10       58.16       63.51      4.79 o 
  -4   7  10       66.21       68.61      4.41 o 
  -3   7  10       13.94       16.92      2.62 o 
  -2   7  10       21.01       21.98      3.36 o 
  -1   7  10       58.97       68.65      4.27 o 
   0   7  10        2.69        2.43      2.18 o 
   1   7  10        8.10        5.41      2.30 o 
   2   7  10       55.37       61.99      2.96 o 
   3   7  10        2.01        3.02      1.56 o 
   4   7  10        6.43        3.39      1.39 o 
   5   7  10        0.58        0.79      1.27 o 
   6   7  10        0.60       -0.76      2.11 o 
  -5   8  10        1.30        2.35      2.76 o 
  -4   8  10        3.46        8.07      3.21 o 
  -3   8  10       18.19       15.03      3.12 o 
  -2   8  10        7.16       11.76      6.28 o 
  -1   8  10       10.14        9.54      2.74 o 
   0   8  10       25.10       21.60      2.96 o 
   1   8  10       64.94       65.72      4.66 o 
   2   8  10        3.99        4.22      1.60 o 
   3   8  10       13.93       13.67      1.89 o 
   4   8  10       10.40       10.27      2.04 o 
   5   8  10        4.62        4.98      1.83 o 
  -3   9  10        2.36        1.85      2.80 o 
  -2   9  10        1.63        3.25      3.41 o 
  -1   9  10        2.77        3.07      3.67 o 
   0   9  10        5.18        7.70      3.78 o 
   1   9  10       72.67       71.01      4.41 o 
   2   9  10        2.80        2.81      1.91 o 
   3   9  10        8.92        8.23      2.13 o 
   0   1  11       88.34       87.08      6.51 o 
   1   1  11      125.63      128.85      7.43 o 
  -1   2  11       53.67       52.67      5.34 o 
   0   2  11       51.11       58.84      5.29 o 
   1   2  11      115.73      104.65      6.95 o 
   2   2  11       57.76       64.86      5.61 o 
  -2   3  11      194.65      174.27      9.97 o 
  -1   3  11      246.63      256.06     11.37 o 
   0   3  11      175.46      166.26      8.78 o 
   1   3  11       92.38      104.05      7.49 o 
   2   3  11        7.63        9.64      3.65 o 
   3   3  11      191.17      202.06     15.15 o 
  -3   4  11       13.70       13.82      4.35 o 
  -2   4  11       70.72       78.69      6.54 o 
  -1   4  11      120.36      112.91      7.72 o 
   0   4  11      180.15      185.26      9.79 o 
   1   4  11      181.13      187.45      9.27 o 
   2   4  11       50.84       54.17      5.35 o 
   3   4  11       29.36       29.83      4.66 o 
   4   4  11      129.96      122.77      7.53 o 
  -4   5  11      102.25       90.84      6.74 o 
  -3   5  11       25.72       19.74      4.11 o 
  -2   5  11       88.63       97.99      7.70 o 
  -1   5  11        8.69        9.50      3.91 o 
   0   5  11      259.93      255.26     11.47 o 
   1   5  11      103.33      102.33      6.96 o 
   2   5  11       48.78       50.02      5.50 o 
   3   5  11       69.62       73.86      5.97 o 
   4   5  11        5.64        6.26      1.85 o 
   5   5  11        2.16        2.10      2.25 o 
  -5   6  11       34.36       39.14      3.70 o 
  -4   6  11        6.36        6.37      2.00 o 
  -3   6  11       17.07       15.42      3.70 o 
  -2   6  11       37.72       44.01      5.39 o 
  -1   6  11       10.99        9.59      3.65 o 
   0   6  11       51.61       50.81      5.76 o 
   1   6  11      107.05      113.44      7.03 o 
   2   6  11       62.88       63.35      5.42 o 
   3   6  11       17.69       17.26      1.75 o 
   4   6  11       82.13       89.39      4.34 o 
   5   6  11        4.70        4.41      2.11 o 
   6   6  11       12.49       12.84      2.05 o 
  -6   7  11       15.69       11.99      3.55 o 
  -5   7  11        9.35        9.66      3.02 o 
  -4   7  11        9.39        8.13      2.33 o 
  -3   7  11       18.80       19.98      3.64 o 
  -2   7  11       34.16       32.10      4.20 o 
  -1   7  11       38.10       43.49      4.27 o 
   0   7  11       79.26       79.58      5.09 o 
   1   7  11       20.88       19.73      3.27 o 
   2   7  11        4.13        4.85      2.29 o 
   3   7  11        1.50        0.52      1.39 o 
   4   7  11       10.18        9.51      2.02 o 
   5   7  11       25.79       28.70      2.64 o 
   6   7  11       18.84       16.65      3.73 o 
  -4   8  11       11.60        7.66      2.84 o 
  -3   8  11        1.12        1.55      3.22 o 
  -2   8  11       49.81       60.54      7.10 o 
  -1   8  11        8.41        6.75      2.71 o 
   0   8  11       36.04       32.87      5.29 o 
   1   8  11        1.38        0.04      2.63 o 
   2   8  11       18.59       17.29      2.97 o 
   3   8  11       50.43       50.12      4.07 o 
   4   8  11        2.69        2.01      2.82 o 
  -2   9  11        9.51       10.06      4.29 o 
  -1   9  11       11.19       12.25      4.07 o 
   0   9  11        3.46        1.45      3.39 o 
   1   9  11       19.39       14.70      3.01 o 
   2   9  11       10.23       12.18      2.35 o 
   0   0  12        6.01       14.45      9.19 o 
   0   1  12      202.19      194.33     10.86 o 
   1   1  12      397.74      369.93     15.31 o 
  -1   2  12       67.99       75.86      7.50 o 
   0   2  12        2.58        3.07      3.20 o 
   1   2  12       26.98       26.72      4.99 o 
   2   2  12      131.24      138.99      8.80 o 
  -2   3  12       26.24       31.92      5.35 o 
  -1   3  12       92.06       93.94      7.54 o 
   0   3  12      100.66      101.13      7.87 o 
   1   3  12       40.12       33.72      6.94 o 
   2   3  12       98.07      110.40     11.52 o 
   3   3  12       68.35       77.90      7.65 o 
  -3   4  12       16.31       17.15      4.44 o 
  -2   4  12      152.53      143.00      9.09 o 
  -1   4  12      132.70      137.44      8.90 o 
   0   4  12      227.33      231.20     12.33 o 
   1   4  12       44.65       42.89      5.83 o 
   2   4  12       35.31       38.62      5.19 o 
   3   4  12       40.82       35.56      5.99 o 
   4   4  12       18.26       15.78      4.62 o 
  -4   5  12       22.95       22.53      4.09 o 
  -3   5  12        2.53        3.97      3.76 o 
  -2   5  12      108.92      117.95      8.48 o 
  -1   5  12       58.70       65.60      7.10 o 
   0   5  12      173.09      166.11      9.63 o 
   1   5  12       27.77       27.23      4.92 o 
   2   5  12       42.77       54.30      6.19 o 
   3   5  12       39.45       37.19      5.78 o 
   4   5  12       18.90       17.80      4.71 o 
   5   5  12        9.16       12.87      3.76 o 
  -5   6  12        7.13        4.02      1.94 o 
  -4   6  12       16.32       10.88      3.92 o 
  -3   6  12       18.47       17.41      4.58 o 
  -2   6  12       24.62       28.22      4.75 o 
  -1   6  12       15.65       16.81      4.69 o 
   0   6  12       24.68       28.44      5.03 o 
   1   6  12        6.00        4.35      3.61 o 
   2   6  12       13.11       11.30      4.06 o 
   3   6  12       66.78       70.82      6.14 o 
   4   6  12       41.45       44.98      5.13 o 
   5   6  12       35.99       34.19      4.63 o 
   6   6  12        1.28        2.20      1.32 o 
  -5   7  12        2.01       -0.02      2.11 o 
  -4   7  12        5.01        6.81      4.18 o 
  -3   7  12       17.76       16.12      3.62 o 
  -2   7  12       22.74       22.34      3.72 o 
  -1   7  12       20.88       19.46      4.41 o 
   0   7  12        1.47        1.80      2.64 o 
   1   7  12        7.32        8.38      3.90 o 
   2   7  12       18.21       17.01      3.98 o 
   3   7  12       27.75       29.25      3.37 o 
   4   7  12        8.72        5.68      1.88 o 
   5   7  12        6.09        4.83      1.73 o 
  -3   8  12        3.49        2.54      3.67 o 
  -2   8  12       21.01       22.48      4.90 o 
  -1   8  12        5.58        4.42      2.59 o 
   0   8  12        8.51        9.29      3.60 o 
   1   8  12        0.94        6.62      2.45 o 
   2   8  12       21.81       20.97      3.96 o 
   3   8  12        5.38        4.99      2.42 o 
   0   1  13      116.48      117.73      9.39 o 
   1   1  13      109.55      117.36      8.84 o 
  -1   2  13        7.32       10.15      5.72 o 
   0   2  13       21.71       23.72      5.97 o 
   1   2  13      148.83      165.45     10.44 o 
   2   2  13      382.88      378.70     16.49 o 
  -2   3  13       55.34       55.86      6.79 o 
  -1   3  13      275.17      273.73     13.13 o 
   0   3  13        6.37        6.67      4.96 o 
   1   3  13       62.61       67.86      6.92 o 
   2   3  13      105.83      105.80      8.41 o 
   3   3  13       34.49       26.74      5.49 o 
  -3   4  13      119.25      116.92      8.44 o 
  -2   4  13      101.41       95.68      7.87 o 
  -1   4  13      116.87      116.18      9.59 o 
   0   4  13       20.53       22.74      6.00 o 
   1   4  13       73.92       88.49      7.44 o 
   2   4  13        1.44        3.32      3.59 o 
   3   4  13       71.95       70.59      7.07 o 
   4   4  13       13.82       12.76      4.28 o 
  -4   5  13       29.52       32.95      5.80 o 
  -3   5  13       20.07       22.20      5.22 o 
  -2   5  13        2.37        1.50      3.79 o 
  -1   5  13        0.47        7.07      3.43 o 
   0   5  13       13.82       12.86      5.11 o 
   1   5  13       11.59       14.13      4.42 o 
   2   5  13       59.59       62.23      6.28 o 
   3   5  13        0.33        2.70      4.18 o 
   4   5  13        0.08       -0.85      3.34 o 
   5   5  13        5.07        7.36      3.99 o 
  -5   6  13        1.67        5.87      3.19 o 
  -4   6  13       19.84       17.62      4.62 o 
  -3   6  13       11.79       20.95      4.70 o 
  -2   6  13       56.10       53.78      6.54 o 
  -1   6  13       30.22       25.38      5.23 o 
   0   6  13        6.43        8.26      4.26 o 
   1   6  13       81.06       89.97      7.35 o 
   2   6  13       21.18       19.84      4.55 o 
   3   6  13       30.63       28.42      4.74 o 
   4   6  13        1.66        1.90      3.24 o 
   5   6  13        0.04       -2.14      3.72 o 
  -4   7  13        1.69        6.36      3.69 o 
  -3   7  13       21.77       20.58      3.82 o 
  -2   7  13        7.07        7.95      4.09 o 
  -1   7  13       32.43       34.93      5.47 o 
   0   7  13       20.65       29.42      4.60 o 
   1   7  13        2.05        2.73      4.12 o 
   2   7  13       66.69       69.87      7.02 o 
   3   7  13       31.32       28.69      4.97 o 
   4   7  13        9.51       12.79      2.66 o 
  -2   8  13        2.48       15.18      5.18 o 
  -1   8  13       11.99       13.80      3.68 o 
   0   8  13        1.34        2.12      3.58 o 
   1   8  13        2.96        2.99      2.64 o 
   2   8  13        8.92       10.39      3.30 o 
   0   1  14        2.11        1.54      4.00 o 
   1   1  14       29.87       26.89      6.35 o 
  -1   2  14       36.46       36.76      6.70 o 
   0   2  14       82.28       85.74      8.57 o 
   1   2  14      109.97      116.07      9.77 o 
   2   2  14      145.62      141.26     10.25 o 
  -2   3  14       76.49       79.83      7.87 o 
  -1   3  14       10.74        9.66      5.48 o 
   0   3  14       99.01      118.50     11.50 o 
   1   3  14       45.99       45.68      7.09 o 
   2   3  14       61.06       61.79      7.21 o 
   3   3  14      130.75      130.66      9.57 o 
  -3   4  14        6.62        6.15      4.71 o 
  -2   4  14       53.06       49.14      7.50 o 
  -1   4  14       18.05       14.65      5.41 o 
   0   4  14        1.41       -0.02      3.79 o 
   1   4  14      129.32      137.66      9.80 o 
   2   4  14       64.49       79.42     10.29 o 
   3   4  14       12.94        9.59      4.87 o 
   4   4  14        9.95        9.94      4.93 o 
  -4   5  14       32.84       34.11      5.63 o 
  -3   5  14        0.03       13.16      5.17 o 
  -2   5  14       18.05       21.49      5.35 o 
  -1   5  14        7.82        5.47      4.43 o 
   0   5  14        1.46        1.90      3.71 o 
   1   5  14       12.53       14.26      4.87 o 
   2   5  14        1.66        3.67      3.68 o 
   3   5  14       50.85       47.66      7.06 o 
   4   5  14       29.74       27.30      5.99 o 
   5   5  14       11.68       10.58      4.43 o 
  -4   6  14       16.25       13.82      5.36 o 
  -3   6  14       31.00       33.74      5.89 o 
  -2   6  14       20.30       28.43      5.59 o 
  -1   6  14        4.49        1.70      3.71 o 
   0   6  14       22.48       31.49      5.65 o 
   1   6  14       11.70       10.95      4.17 o 
   2   6  14       21.96       23.04      4.95 o 
   3   6  14        6.04        8.57      4.89 o 
   4   6  14        8.50        9.53      4.71 o 
  -3   7  14        6.83        9.64      5.44 o 
  -2   7  14        4.01        4.16      4.48 o 
  -1   7  14        3.41        6.56      4.56 o 
   0   7  14       31.55       40.13      6.20 o 
   1   7  14       22.97       25.02      5.79 o 
   2   7  14       12.11       10.25      4.51 o 
   3   7  14        0.70        5.15      3.92 o 
   0   1  15      135.13      134.37     12.23 o 
   1   1  15      105.08      105.78      9.87 o 
  -1   2  15       77.47       79.36      8.98 o 
   0   2  15       49.87       49.58      7.69 o 
   1   2  15       12.22       14.62      5.40 o 
   2   2  15       64.25       56.71      8.00 o 
  -2   3  15       15.47       22.95      5.79 o 
  -1   3  15       17.68       15.48      5.58 o 
   0   3  15       68.28       66.58      9.96 o 
   1   3  15        0.23        2.68      3.96 o 
   2   3  15       11.13        8.45      4.90 o 
   3   3  15       59.75       53.43      7.79 o 
  -3   4  15        6.24        4.73      4.28 o 
  -2   4  15       34.51       39.81      7.08 o 
  -1   4  15        4.33       11.36      5.02 o 
   0   4  15        2.94        0.74      4.07 o 
   1   4  15       32.88       27.89      6.28 o 
   2   4  15        7.61        7.49      4.67 o 
   3   4  15       57.08       62.14      7.86 o 
   4   4  15       37.01       37.10      6.74 o 
  -4   5  15        6.97        6.60      4.51 o 
  -3   5  15        2.35        3.78      3.77 o 
  -2   5  15        1.71        1.88      4.27 o 
  -1   5  15        7.65        2.73      5.18 o 
   0   5  15        9.33       12.63      5.04 o 
   1   5  15       13.21       19.99      6.18 o 
   2   5  15      129.00      140.02     10.40 o 
   3   5  15       14.69        8.89      4.87 o 
   4   5  15       14.64       13.91      5.28 o 
  -3   6  15        5.42       12.95      5.41 o 
  -2   6  15        0.80       -0.56      5.75 o 
  -1   6  15        9.24        5.49      5.11 o 
   0   6  15        4.80        3.51      4.34 o 
   1   6  15       20.57       18.15      5.30 o 
   2   6  15        7.40       10.02      5.61 o 
   3   6  15        7.21       -1.20      4.69 o 
   0   7  15        6.42        9.83      4.87 o 
   0   0  16      283.58      246.81     33.81 o 
   0   1  16       51.14       46.11      9.14 o 
   1   1  16       26.44       21.58      6.94 o 
  -1   2  16        2.57        6.90      6.06 o 
   0   2  16        9.63        4.77      5.29 o 
   1   2  16       20.53       21.04      7.11 o 
   2   2  16        4.16        4.18      4.72 o 
  -2   3  16        5.17        5.18      5.02 o 
  -1   3  16       76.48       83.72      9.70 o 
   0   3  16       36.97       34.59      8.51 o 
   1   3  16        3.62        7.93      4.61 o 
   2   3  16       28.55       26.35      6.61 o 
   3   3  16       25.79       23.77      6.37 o 
  -3   4  16        3.22        4.18      4.36 o 
  -2   4  16        3.49        9.32      5.23 o 
  -1   4  16        3.02        9.08      5.14 o 
   0   4  16       42.18       39.82      7.78 o 
   1   4  16        2.69        4.68      4.38 o 
   2   4  16       24.82       27.48      7.15 o 
   3   4  16       12.83        8.44      5.46 o 
   4   4  16        0.39        5.38      5.55 o 
  -3   5  16       13.63       12.91      5.82 o 
  -2   5  16       22.25       25.20      6.50 o 
  -1   5  16       17.58       17.96      5.99 o 
   0   5  16       19.03       19.48      6.28 o 
   1   5  16       16.94       12.59      5.65 o 
   2   5  16       14.44       11.84      5.37 o 
   3   5  16       24.36       26.69      7.16 o 
  -1   6  16        1.89        0.94      9.13 o 
   0   6  16       33.97       28.53      6.98 o 
   1   6  16       20.61       13.98      6.39 o 
   0   1  17       45.75       36.11      8.61 o 
   1   1  17       10.60       14.47      6.34 o 
  -1   2  17        5.93        3.23      6.40 o 
   0   2  17        5.72       10.50      5.62 o 
   1   2  17        3.93       -0.62      6.19 o 
   2   2  17       37.67       27.05      8.71 o 
  -2   3  17        4.86        1.57      4.98 o 
  -1   3  17       22.14       22.21      6.77 o 
   0   3  17       42.49       37.45      9.17 o 
   1   3  17       12.05        8.24      5.82 o 
   2   3  17        0.49       -1.35      4.58 o 
   3   3  17       23.58       20.23      7.49 o 
  -3   4  17       21.25       21.42      7.54 o 
  -2   4  17        2.81        7.70      6.79 o 
  -1   4  17        2.96        2.47      4.94 o 
   0   4  17        2.09        3.81      4.95 o 
   1   4  17       63.59       60.71      9.19 o 
   2   4  17       19.34       21.31      6.90 o 
   3   4  17        2.88        0.56      4.67 o 
  -1   5  17        7.81       16.47      6.42 o 
   0   5  17        2.10        1.74      4.87 o 
   1   5  17       10.79        9.74      6.14 o 
   0   1  18        5.85       -2.65      6.01 o 
   1   1  18       28.71       29.55      9.38 o 
  -1   2  18        7.15        6.26      6.01 o 
   0   2  18        2.04        8.41      5.99 o 
   1   2  18        7.10        7.77      6.63 o 
   2   2  18       30.82       18.82      8.78 o 
  -2   3  18        3.47        5.18      5.85 o 
  -1   3  18        8.04        8.21      8.08 o 
   0   3  18        1.00        9.23      5.32 o 
   1   3  18       14.12       15.30      7.98 o 
   2   3  18       32.44       34.86      8.59 o 
                                                 
